# Supplementary material for: Maternal emulsifier consumption programs offspring metabolic and neuropsychological health in mice
Source: PLoS Biol. 2023 Aug 24;21(8):e3002171. doi: 10.1371/journal.pbio.3002171 (PMC10449393; doi:10.1371/journal.pbio.3002171)
Supplement: S1 Table — (XLSX) [file pbio.3002171.s001.xlsx]

## Sheet: Differentially Expressed Genes
geneID	logFC	AveExpr	t	P.Value	adj.P.Val	B	signif
4833420G17Rik	-3.23556	1.48023	-3.06479	0.0105522	0.265298	-2.73321	Down
Gm10146	3.21619	-0.550294	3.79274	0.00288776	0.187509	-2.97486	Up
Clasrp	3.14879	1.01688	2.7681	0.0180135	0.296695	-3.25813	Up
Ogdhl	3.00088	1.73443	2.29941	0.0416795	0.361752	-3.63356	Up
Pck2	-2.97096	-0.521565	-2.33915	0.0388449	0.35609	-3.76607	Down
Espl1	-2.95242	-1.68012	-2.85474	0.0154088	0.283896	-3.61385	Down
Hspa2	2.9444	-1.63849	2.6459	0.0224458	0.319503	-3.82299	Up
Rab11b-ps2	-2.72091	-1.11745	-2.26339	0.0444193	0.368382	-3.89483	Down
Gm21598	-2.59413	0.947479	-2.99558	0.0119535	0.270283	-2.89681	Down
Morc3	-2.48247	2.65906	-2.4528	0.0317294	0.336624	-3.39495	Down
Gm21541	-2.35526	0.255802	-2.2576	0.0448758	0.369337	-3.73716	Down
Gm10171	2.10666	-0.273221	2.55175	0.0265802	0.328237	-3.63539	Up
Gm10233	2.10666	-0.273221	2.55175	0.0265802	0.328237	-3.63539	Up
Vip	-1.78661	1.84663	-2.69108	0.0206938	0.310628	-3.1001	Down
Eed	-1.61773	1.82665	-2.68894	0.0207735	0.31092	-3.10272	Down
Dmrta2	1.35893	1.5424	3.93979	0.0022349	0.175871	-1.82433	Up
Slc37a4	-1.31821	1.49221	-4.12645	0.00161986	0.171562	-1.51304	Down
B230216G23Rik	-1.21043	0.351228	-2.62372	0.0233587	0.322525	-3.36913	Down
Nr4a1	-1.16077	4.17923	-3.18792	0.00845601	0.250301	-2.37545	Down
Gm10182	1.06649	1.39148	4.48096	0.000889398	0.154883	-1.34671	Up
Gm21961	1.05962	1.3647	2.37782	0.0362654	0.346059	-3.53038	Up
Nr4a3	-1.05666	3.45366	-4.501	0.00086017	0.154883	-0.424677	Down
Syt17	-1.04892	1.38078	-2.77576	0.0177667	0.294886	-3.04533	Down
Scyl1	1.016	2.85947	2.60596	0.0241163	0.323465	-3.18405	Up
Nhej1	1.01069	0.7288	2.5805	0.0252441	0.325819	-3.39014	Up
Adam32	-1.00129	-0.316125	-3.10749	0.00977149	0.256138	-3.09235	Down
Ubn1	0.998429	1.44565	2.26131	0.0445823	0.369234	-3.65526	Up
Gnb1l	0.991863	1.44149	4.19425	0.0014426	0.165763	-1.57547	Up
Tnfrsf25	-0.986036	0.0709472	-4.8178	0.00051093	0.138814	-1.71184	Down
Rapgef5	0.950432	1.94758	4.37061	0.00107003	0.158943	-1.16174	Up
Dhx30	-0.933057	4.03538	-2.45692	0.0314964	0.336624	-3.52942	Down
Gal	-0.920208	0.502887	-2.58866	0.0248771	0.325372	-3.38061	Down
Tm6sf2	-0.888717	0.410888	-3.45087	0.00528251	0.225502	-2.58082	Down
Sipa1	0.87678	2.91703	2.43138	0.0329655	0.339844	-3.4326	Up
Dynlt1-ps1	0.868269	0.349394	2.25878	0.0447823	0.369337	-3.74463	Up
Strc	0.851008	0.0453983	4.44201	0.000949199	0.158089	-2.07693	Up
Traf3ip3	0.846913	0.160581	2.86795	0.0150462	0.282564	-3.22478	Up
Rbm7	-0.841909	3.21523	-3.36677	0.0061375	0.235825	-2.07155	Down
mt-Co2	0.836638	11.1053	5.11805	0.000315886	0.121836	0.363742	Up
Ms4a6b	0.819483	0.654375	2.54425	0.0269399	0.328237	-3.43363	Up
Ndufa9	0.813927	3.0791	5.19932	0.000277946	0.121836	0.268966	Up
Zfp598	-0.812616	2.44925	-3.27038	0.00729294	0.243028	-2.27189	Down
Gm14387	-0.811966	1.01896	-3.63886	0.00378495	0.206464	-2.19357	Down
Zfp930	0.809705	0.882625	4.53835	0.00080836	0.152421	-1.54885	Up
Lrrc17	0.803117	7.5649	2.63796	0.0227687	0.320439	-3.646	Up
Llgl2	-0.795837	-0.224709	-2.37581	0.0363952	0.34638	-3.68478	Down
Taf1d	0.795341	1.56732	3.21937	0.0079916	0.246964	-2.53369	Up
Dnd1	-0.787636	0.484145	-4.26281	0.00128381	0.163152	-1.87186	Down
Fam133b	0.786711	2.40596	3.46619	0.00514035	0.224895	-2.05325	Up
Gm9747	-0.786478	1.66772	-5.76162	0.000117644	0.114452	0.0462719	Down
Rarb	-0.773217	0.272132	-3.15118	0.00903302	0.253837	-2.89448	Down
Krt17	0.772713	-0.0503162	3.53248	0.00456911	0.221518	-2.7417	Up
Olfr536	0.751507	-0.23963	2.41619	0.0338709	0.342193	-3.67708	Up
Sh3tc1	0.749483	0.328121	2.61274	0.0238244	0.323029	-3.41679	Up
Serpina9	0.74649	0.147708	3.34079	0.00642925	0.238133	-2.82189	Up
Pcx	0.742629	3.24139	2.63126	0.0230443	0.321968	-3.16214	Up
Rad54b	-0.736638	0.314988	-4.36305	0.00108373	0.158943	-1.88462	Down
Rsad2	0.733404	1.30753	2.96072	0.0127286	0.270283	-2.8804	Up
Zbtb16	0.732101	4.77102	3.59886	0.00406216	0.210115	-1.74168	Up
2010107G12Rik	0.723569	0.0481932	2.27383	0.0436079	0.36552	-3.76191	Up
Pla2g4b	-0.713242	1.98532	-3.73479	0.00319666	0.190404	-1.77391	Down
Csrp2	0.709579	0.0684665	3.14735	0.00909557	0.253837	-3.00153	Up
Rrad	-0.703322	3.40637	-3.76108	0.00305249	0.189554	-1.47874	Down
Anpep	-0.700146	2.13851	-3.4729	0.00507936	0.224724	-2.059	Down
Hcrt	-0.697473	6.33877	-2.90649	0.0140361	0.275892	-3.08361	Down
Gm11879	0.69519	0.079061	3.53834	0.0045219	0.221518	-2.68427	Up
Hif3a	0.695157	4.90447	4.08807	0.00173012	0.171562	-0.96331	Up
St3gal1	-0.692564	1.62934	-0.965036	0.3549	0.71257	-4.98118	NS
Gm13736	0.689276	0.582237	2.25695	0.0449275	0.369337	-3.72068	Up
Tfr2	0.687067	-0.588172	0.369165	0.718889	0.906171	-4.94359	NS
Nms	-0.685395	-0.466636	-1.8602	0.0892998	0.458395	-4.1337	NS
Col15a1	0.685163	3.8705	6.78354	2.75781e-05	0.0574925	2.35628	Up
Foxg1	-0.6821	0.666772	-1.61172	0.134821	0.514767	-4.33216	NS
Thap2	-0.681573	1.4498	-2.49357	0.0294994	0.331293	-3.37206	Down
Mroh3	-0.679243	-0.0180276	-2.20195	0.0494954	0.379951	-3.81338	Down
Zfp568	-0.675641	2.87776	-5.37466	0.000211564	0.120491	0.459838	Down
Pydc4	0.672044	0.203822	2.92718	0.0135222	0.274895	-3.15405	Up
Ccm2l	-0.671332	-0.217848	-1.75628	0.106311	0.479927	-4.207	NS
Tbccd1	-0.670532	1.45869	-1.3577	0.201281	0.591004	-4.62432	NS
Duxbl2	-0.669185	1.13642	-1.79868	0.099043	0.47113	-4.16165	NS
Cybb	0.667707	-0.0274755	1.85344	0.0903251	0.459754	-4.12658	NS
Mab21l2	-0.666639	0.504591	-2.03466	0.0662573	0.420995	-3.93075	NS
Cplx3	0.663159	-0.0636155	3.20292	0.00823112	0.248689	-2.99445	Up
Vax1	-0.662697	1.75182	-1.96083	0.0752374	0.434598	-4.0016	NS
Onecut3	-0.662646	2.78203	-3.16916	0.00874583	0.253733	-2.38119	Down
Gm15542	0.660809	1.93452	2.4553	0.0315876	0.336624	-3.39859	Up
Apol6	0.660397	0.315426	2.94155	0.0131762	0.273514	-3.11485	Up
Sla	0.657377	1.34883	3.47799	0.00503356	0.224632	-2.30453	Up
Fosl2	-0.656292	4.39961	-4.65947	0.000661727	0.145897	-0.0911176	Down
Cntn3	-0.654404	3.96373	-1.4194	0.183008	0.570894	-4.99108	NS
Gm12941	-0.65418	0.300375	-3.29103	0.00702804	0.243028	-2.76238	Down
Gem	-0.653339	1.95995	-3.25844	0.00745075	0.243028	-2.36499	Down
Gm28438	0.648889	8.44392	2.69659	0.0204896	0.309849	-3.62588	NS
Gm3411	0.648405	1.84102	4.07166	0.00177962	0.171562	-1.49618	NS
Rfc1	-0.648379	3.39114	-3.33385	0.00650947	0.238133	-2.11646	NS
Arhgap28	-0.646811	0.513515	-2.43948	0.0324926	0.33943	-3.52956	NS
A930011G23Rik	0.643622	0.415313	4.25081	0.00131023	0.163152	-1.99509	NS
8430408G22Rik	-0.640479	1.56886	-2.64276	0.022573	0.319503	-3.18312	NS
Gm7340	0.639461	0.0527589	1.26751	0.230692	0.618395	-4.58001	NS
Gm10925	-0.636498	8.81145	-1.38185	0.193957	0.583605	-5.71303	NS
Gimap1	-0.634236	0.10493	-1.8579	0.0896468	0.458924	-4.11132	NS
Slc30a3	-0.631896	1.80464	-1.75453	0.106622	0.479927	-4.24347	NS
6330403A02Rik	0.631675	6.48326	3.03138	0.0112067	0.266228	-2.86673	NS
Smtnl2	-0.631542	1.49814	-3.50461	0.00480096	0.222442	-2.18292	NS
Pcdha8	-0.630248	0.23406	-2.48771	0.0298104	0.331671	-3.5207	NS
mt-Atp8	0.629388	10.1109	4.83904	0.000493634	0.138814	-0.0375141	NS
Hba-a1	0.626426	6.26756	2.01158	0.0689513	0.42672	-4.53595	NS
Rxfp2	-0.623711	-0.170421	-2.26583	0.0442282	0.367762	-3.77382	NS
Sypl2	-0.623548	0.4017	-2.61017	0.0239345	0.323029	-3.37762	NS
Psmc2	-0.622634	5.79336	-4.12673	0.00161908	0.171562	-0.961442	NS
Sp8	-0.619692	0.508077	-1.25957	0.233439	0.620318	-4.62315	NS
Hba-a2	0.617096	7.40512	2.11298	0.057835	0.402944	-4.50562	NS
Ankrd49	0.617014	1.42482	2.5991	0.0244153	0.32374	-3.26685	NS
Kncn	0.61633	0.427979	2.69687	0.020479	0.309849	-3.31459	NS
Uaca	-0.615887	2.82539	-1.70104	0.116498	0.490331	-4.42523	NS
Nolc1	-0.615046	1.21112	-1.47721	0.167177	0.553257	-4.48726	NS
Myh2	0.613889	0.289112	2.21015	0.0487872	0.377952	-3.79161	NS
Ccdc14	0.613737	1.61941	1.0296	0.324916	0.690871	-4.90829	NS
Slc35b3	0.613225	2.0423	2.17772	0.0516458	0.386727	-3.74305	NS
Mycbpap	-0.608899	2.20674	-3.33746	0.00646757	0.238133	-2.22015	NS
Mctp2	0.608405	1.17739	2.79844	0.0170551	0.289404	-3.07813	NS
Csf2rb2	0.608183	1.96876	1.55076	0.148739	0.531997	-4.46676	NS
Slc22a17	0.608007	4.52908	0.947519	0.363369	0.720663	-5.58043	NS
Phex	0.606515	0.902072	2.53011	0.0276315	0.328237	-3.40523	NS
Gm21748	-0.606224	1.06994	-2.2786	0.0432415	0.364543	-3.64571	NS
Fos	-0.604582	4.74124	-3.22415	0.00792333	0.246964	-2.37064	NS
Ppp1r12a	-0.603731	1.7403	-0.493355	0.631292	0.868525	-5.27761	NS
mt-Nd3	0.603021	8.5556	4.22999	0.00135742	0.163152	-0.963901	NS
Fbrs	-0.602001	1.8856	-1.31118	0.21604	0.603103	-4.72148	NS
Gm4070	-0.599262	1.22481	-1.01664	0.330782	0.69476	-4.88204	NS
Arid3b	-0.597427	2.54744	-3.51227	0.00473601	0.222442	-1.93224	NS
Msantd2	-0.596059	0.223926	-2.31766	0.0403538	0.359095	-3.68277	NS
Crhbp	-0.592847	-0.583828	-0.330937	0.7468	0.915025	-4.97012	NS
Irf7	0.592326	0.852503	2.32911	0.0395428	0.357526	-3.62063	NS
Cenpf	0.591033	1.54708	2.51432	0.028424	0.329063	-3.35152	NS
Irgm2	-0.589575	1.85844	-3.22273	0.00794356	0.246964	-2.42937	NS
Tmem138	0.587292	0.735529	1.3119	0.215804	0.602838	-4.5879	NS
Kansl2-ps	0.586595	1.56638	1.04202	0.319372	0.688149	-4.89091	NS
mt-Atp6	0.586227	12.5445	5.1621	0.000294686	0.121836	0.354952	NS
Drd1a	0.585433	1.67418	0.82944	0.42418	0.756811	-5.06214	NS
Baz1a	0.584732	1.17233	2.70549	0.020164	0.309849	-3.17909	NS
Filip1	0.582346	2.07484	3.3615	0.00619555	0.235825	-2.24353	NS
Pla2g5	0.581595	0.42054	2.76235	0.0182011	0.297101	-3.25442	NS
Ttc29	0.581423	-0.0869043	1.7986	0.0990572	0.47113	-4.17286	NS
Tbx6	-0.580418	-0.0433854	-2.03459	0.0662659	0.420995	-3.96408	NS
Sp7	-0.578313	0.472867	-1.60505	0.136286	0.516309	-4.33298	NS
Fam180a	-0.578273	0.957162	-2.87397	0.0148837	0.280255	-3.00912	NS
Ntng1	0.57768	6.02446	3.2161	0.00803866	0.246964	-2.50396	NS
Pmaip1	0.577347	1.13265	2.45215	0.031766	0.336624	-3.46156	NS
Lmx1a	0.577034	2.95943	1.79767	0.0992107	0.47113	-4.29861	NS
Alms1-ps2	0.576176	0.284657	1.43779	0.177839	0.565372	-4.46426	NS
Gsdmd	0.572027	0.221056	2.49818	0.029257	0.330475	-3.53327	NS
Sptlc3	-0.571339	0.0611757	-2.06026	0.0633851	0.416034	-3.93406	NS
mt-Co3	0.57089	12.2671	4.11494	0.00165214	0.171562	-1.39018	NS
Gm20499	-0.570218	-0.221502	-2.22255	0.0477349	0.374917	-3.8173	NS
Trp73	0.566329	0.626185	2.3179	0.0403368	0.359095	-3.65351	NS
Calml4	0.565805	0.12956	2.31575	0.0404903	0.359105	-3.71163	NS
Crip3	-0.564602	1.50029	-3.75499	0.00308531	0.189554	-1.90758	NS
Zfp773	-0.564446	0.771026	-3.04833	0.0108697	0.265298	-2.86687	NS
Meis2	-0.56428	3.63837	-1.52193	0.155744	0.541522	-4.79745	NS
Rab11fip1	-0.564164	2.7647	-4.12642	0.00161994	0.171562	-1.07587	NS
E2f7	-0.562403	2.04162	-4.35821	0.0010926	0.158943	-1.03955	NS
Adamts1	-0.561747	3.22052	-4.69273	0.000626554	0.145897	-0.224059	NS
Tmem38b	0.561508	5.08586	1.33239	0.209203	0.598475	-5.29274	NS
Gm28048	-0.554812	1.74008	-1.58248	0.141347	0.523886	-4.42663	NS
Gm8108	-0.554126	0.944776	-2.28285	0.0429185	0.364133	-3.64989	NS
Bub1b	-0.553656	2.23597	-2.53774	0.0272563	0.328237	-3.27829	NS
Tsnaxip1	-0.552174	0.0918005	-1.5491	0.149133	0.53265	-4.37353	NS
Gm4294	-0.552047	-2.79494	-0.242223	0.812986	0.943151	-4.80514	NS
Il4ra	0.551576	0.652744	2.41392	0.0340079	0.342193	-3.55533	NS
Mfsd2b	-0.548237	2.14991	-3.62257	0.0038954	0.209264	-1.86953	NS
Efcab7	0.546015	0.885135	2.0033	0.0699428	0.428675	-3.95221	NS
Zic4	-0.545019	2.47235	-2.13593	0.0555649	0.397329	-3.82174	NS
Socs3	0.541842	1.12557	2.65637	0.0220273	0.316383	-3.23839	NS
Knstrn	-0.541165	0.141255	-1.51232	0.158143	0.54379	-4.40427	NS
Yy2	-0.540992	0.76598	-1.18238	0.261546	0.644759	-4.70356	NS
Gm11032	0.540458	2.02045	1.5084	0.159129	0.544133	-4.522	NS
Arx	-0.539132	2.99361	-1.84471	0.0916664	0.462228	-4.266	NS
D7Ertd443e	-0.53497	1.82655	-2.93148	0.0134176	0.274895	-2.79752	NS
Erbb3	-0.533944	4.97048	-5.34081	0.000222933	0.120491	0.917525	NS
Gm17916	0.533168	-0.000813308	1.97517	0.073409	0.432131	-4.02082	NS
Alx4	0.531638	0.158795	2.42586	0.0332915	0.340213	-3.6069	NS
Apoc1	0.531049	2.70716	4.47952	0.000891533	0.154883	-0.691313	NS
Barhl1	0.527898	1.8382	1.77176	0.103604	0.473897	-4.21614	NS
Tshr	-0.527571	1.19696	-2.40362	0.0346381	0.345135	-3.49733	NS
Gm12396	-0.526166	0.0349029	-1.04191	0.31942	0.688149	-4.73858	NS
Cck	0.526013	4.0725	2.43922	0.0325077	0.33943	-3.5426	NS
Csf2ra	-0.525231	-1.32771	-0.257935	0.801135	0.938939	-4.91099	NS
Ttc6	0.525155	1.14254	1.78868	0.100716	0.471377	-4.16881	NS
Gm7336	-0.525017	6.90335	-2.81703	0.0164928	0.287925	-3.29262	NS
Tubgcp2	0.520031	3.06262	1.01013	0.333755	0.696699	-5.19283	NS
Grb7	0.517916	-0.00919167	1.87061	0.08774	0.455641	-4.11021	NS
Rhbdf2	-0.516902	0.912788	-3.23726	0.00773911	0.246964	-2.63919	NS
Npas1	0.516773	2.31858	2.37917	0.0361787	0.346059	-3.48854	NS
Sim2	-0.516762	0.648262	-2.96029	0.0127386	0.270283	-2.98532	NS
Gm10108	-0.516016	1.40673	-1.19252	0.257709	0.641452	-4.76394	NS
Tmem210	0.515705	0.318003	2.26327	0.0444289	0.368382	-3.73691	NS
Plekho2	-0.512933	3.79991	-3.85339	0.00259741	0.183111	-1.3207	NS
Btla	0.51133	0.81093	2.13586	0.0555711	0.397329	-3.82104	NS
Gm20431	-0.510361	3.84165	-2.62401	0.0233466	0.322525	-3.24277	NS
Chad	-0.509305	0.455313	-2.52308	0.0279816	0.328237	-3.45584	NS
I830012O16Rik	0.508826	2.18048	2.38945	0.0355228	0.345664	-3.47517	NS
Cwf19l1	-0.508165	-0.53678	-1.11504	0.288186	0.666904	-4.65665	NS
Zfp418	-0.507473	1.91409	-4.81752	0.000511161	0.138814	-0.623455	NS
Doc2g	-0.507266	1.77762	-4.21693	0.00138792	0.163338	-1.30505	NS
Gm7367	0.50514	1.26607	1.7594	0.10576	0.479153	-4.20223	NS
Aim1	0.504898	0.580238	1.64187	0.12837	0.505695	-4.29978	NS
Tlr13	0.503981	0.992247	3.35525	0.00626508	0.236575	-2.53146	NS
Magt1	-0.503663	3.69629	-1.58425	0.140944	0.523639	-4.73067	NS
Gm8325	0.503095	2.09149	2.0241	0.0674781	0.424639	-3.93406	NS
Sh3rf3	-0.502996	3.55693	-4.89079	0.000454032	0.138035	0.117926	NS
Myoc	-0.502919	4.41563	-3.14906	0.00906756	0.253837	-2.46152	NS
Trdmt1	0.502411	3.43037	7.22131	1.54457e-05	0.04508	2.51	NS
Smad7	-0.501916	5.03379	-5.46678	0.000183624	0.120491	1.09709	NS
Hist1h1e	0.499904	0.558097	1.82057	0.0954705	0.466734	-4.13701	NS
Lgi2	-0.499198	1.81953	-1.44816	0.17498	0.562938	-4.57542	NS
Gm15950	-0.498346	1.10804	-2.52987	0.0276431	0.328237	-3.36403	NS
Zscan20	-0.497377	2.99505	-3.74945	0.00311542	0.189554	-1.54009	NS
Fam221a	-0.497141	0.460849	-2.28752	0.0425653	0.363574	-3.68737	NS
Gm3752	0.496938	1.55558	1.37159	0.19704	0.586343	-4.60795	NS
Zfp90	0.496569	1.68594	1.42679	0.180917	0.568624	-4.56852	NS
Palm3	0.496289	0.805071	2.50348	0.0289808	0.329917	-3.44377	NS
Atp8b1	-0.496286	2.06266	-5.11531	0.000317258	0.121836	-0.250247	NS
Gm14680	-0.495731	1.23057	-0.95565	0.35942	0.717477	-4.92602	NS
Zic5	-0.495715	2.13384	-1.53036	0.153667	0.538453	-4.52777	NS
Gm1821	0.494581	5.72	1.72868	0.111297	0.486112	-4.88513	NS
Nek4	-0.494262	0.553311	-1.26767	0.230635	0.618395	-4.6189	NS
Trbc2	0.49112	0.568952	2.42923	0.0330926	0.340084	-3.54919	NS
Adcy4	-0.490523	0.560858	-1.76531	0.104724	0.476945	-4.18766	NS
Gsx1	-0.490342	1.37637	-3.28358	0.00712239	0.243028	-2.46693	NS
Myo16	0.490108	0.278534	0.236785	0.817099	0.944279	-5.08728	NS
Tifab	-0.489548	-0.00968252	-1.59055	0.13952	0.522187	-4.33891	NS
Medag	0.489413	3.13283	3.91073	0.00235059	0.177548	-1.31445	NS
Rxfp1	0.489038	3.32564	2.39834	0.034965	0.345242	-3.51474	NS
Ms4a6c	0.489031	0.888127	2.91233	0.0138891	0.275761	-3.00767	NS
Slc45a3	-0.487719	2.45791	-2.45797	0.0314376	0.336624	-3.38648	NS
Egr1	-0.487669	5.9407	-2.52766	0.027753	0.328237	-3.68132	NS
Phf21b	-0.486842	3.06503	-3.49278	0.00490289	0.222442	-1.89709	NS
Gm5776	0.486807	1.27607	2.03907	0.0657545	0.420995	-3.90515	NS
Prmt1	0.486165	4.1547	3.20365	0.00822041	0.248689	-2.34082	NS
Il1rl1	-0.485744	0.420516	-2.60959	0.0239593	0.323029	-3.37691	NS
Cd300lf	0.485272	0.964354	2.24933	0.0455349	0.371948	-3.69298	NS
Dnase1l2	-0.485237	1.79835	-2.14256	0.0549247	0.396284	-3.78458	NS
Pitx2	0.484581	4.65151	1.70202	0.11631	0.490331	-4.73551	NS
Ube2c	-0.48409	0.0816146	-1.70354	0.116019	0.490113	-4.24528	NS
Fgf23	0.483207	0.00376578	1.9858	0.0720806	0.429961	-4.01147	NS
Nxph3	0.482716	3.51631	2.561	0.026143	0.327753	-3.29094	NS
Gm17571	0.48184	1.94035	1.19861	0.255425	0.639831	-4.81632	NS
D16Ertd472e	0.481594	0.211553	1.71107	0.114585	0.488233	-4.23876	NS
Zdhhc6	0.481567	1.16633	1.32076	0.212929	0.600674	-4.61536	NS
Map3k8	0.481276	0.811608	2.06154	0.0632454	0.416034	-3.89611	NS
Ptgfr	-0.480887	0.539245	-1.55647	0.147384	0.530795	-4.37744	NS
Nkx6-2	-0.480668	4.15484	-3.1975	0.00831171	0.249059	-2.35954	NS
Sik1	-0.479448	5.23239	-5.15034	0.000300195	0.121836	0.651589	NS
Thap7	0.477338	2.37424	4.83889	0.000493757	0.138814	-0.425226	NS
Fndc8	-0.476877	1.6594	-2.27037	0.043875	0.366684	-3.62989	NS
Zfp113	-0.476268	3.60216	-4.39331	0.00102996	0.158943	-0.549054	NS
Vipr2	-0.475683	2.5852	-2.32458	0.0398617	0.358793	-3.5738	NS
Prss23	-0.475129	0.0922016	-1.40906	0.18597	0.574361	-4.48434	NS
Hinfp	-0.47371	0.105294	-2.67589	0.0212674	0.313807	-3.36993	NS
Ctsk	-0.473576	1.72932	-2.98828	0.0121118	0.270283	-2.74184	NS
Mapkapk3	-0.472671	1.71236	-1.72828	0.111371	0.486112	-4.26527	NS
Phf7	0.471696	1.10818	1.13139	0.281533	0.661047	-4.76676	NS
Cideb	-0.47128	0.0101991	-2.26814	0.0440487	0.367106	-3.7531	NS
Lbhd1	0.470629	2.84425	1.73561	0.110025	0.484933	-4.36541	NS
Pax7	0.470006	0.145911	1.50561	0.159836	0.544686	-4.40705	NS
Asxl3	0.469888	3.24313	1.74015	0.109199	0.483437	-4.42284	NS
Cacna1f	-0.469574	0.445578	-1.42303	0.181979	0.569754	-4.48754	NS
Tlr3	-0.469424	1.56557	-0.726747	0.482294	0.790797	-5.12742	NS
Myh8	0.467444	1.67901	1.87184	0.0875578	0.455192	-4.09554	NS
4931440P22Rik	0.46725	1.44805	2.99141	0.0120436	0.270283	-2.80706	NS
Cr2	-0.465872	0.0185295	-1.43735	0.177961	0.565372	-4.4602	NS
Ucn3	-0.465653	0.118451	-0.655392	0.525447	0.811757	-4.95303	NS
Actl10	-0.465551	0.260448	-2.11663	0.0574682	0.402589	-3.86876	NS
Brd9	0.465159	3.9295	2.56009	0.0261856	0.327976	-3.33901	NS
Mms22l	-0.465021	1.23327	-2.11995	0.057136	0.402126	-3.8147	NS
Ifit3	0.464578	2.92935	2.14329	0.0548545	0.396284	-3.84019	NS
Wnt9b	0.464089	0.917127	1.6623	0.124155	0.499823	-4.28829	NS
Nrros	0.463932	2.58251	3.15892	0.00890834	0.253837	-2.42284	NS
Kctd15	-0.462025	3.63728	-1.82927	0.0940831	0.465991	-4.39362	NS
Card6	-0.46195	1.41501	-1.96979	0.0740904	0.433	-3.98165	NS
Prokr1	-0.461653	0.414872	-0.672846	0.514687	0.805847	-4.9801	NS
Ccdc162	-0.460757	0.429045	-1.4555	0.172978	0.560326	-4.45968	NS
Sptssb	0.460723	1.52839	3.64266	0.00375961	0.206464	-2.05946	NS
Junb	-0.460342	4.48548	-2.4068	0.0344421	0.344256	-3.67543	NS
Il17rb	0.457359	0.109558	1.65142	0.126385	0.502571	-4.28937	NS
Adamtsl3	0.457308	2.76808	1.81954	0.0956368	0.467077	-4.25075	NS
Nexn	-0.457108	0.15816	-0.912994	0.380478	0.733269	-4.82591	NS
Primpol	0.457069	2.13889	0.971162	0.351973	0.710767	-5.04277	NS
Gm14048	-0.45645	0.484184	-2.44574	0.0321318	0.338729	-3.52861	NS
Sh3bgr	0.455464	1.56869	2.05404	0.0640721	0.417619	-3.8865	NS
1810049J17Rik	-0.453216	0.161731	-0.829428	0.424186	0.756811	-4.87333	NS
Tcam1	0.452958	0.165935	2.37943	0.036162	0.346059	-3.6469	NS
Il17rc	-0.452949	0.353172	-1.56786	0.144714	0.526766	-4.36244	NS
2210011C24Rik	-0.4529	0.662515	-1.65486	0.125676	0.501677	-4.29175	NS
Tmsb15l	0.452497	0.977236	1.42641	0.181024	0.568714	-4.5078	NS
Myo1h	0.452144	0.788466	2.83077	0.0160895	0.286518	-3.11045	NS
Crlf1	-0.452062	0.306576	-1.19143	0.25812	0.641452	-4.65862	NS
Aldh16a1	-0.451919	0.506389	-2.18697	0.050815	0.385017	-3.78274	NS
Six1	0.450842	0.111846	1.86368	0.0887749	0.458225	-4.11026	NS
Spocd1	0.450438	0.091092	2.07961	0.0612929	0.413855	-3.92333	NS
Neurod6	0.449955	1.32886	1.64401	0.127922	0.504939	-4.3226	NS
Prdm1	0.448931	0.281818	1.84236	0.0920308	0.462887	-4.12316	NS
Itpkc	-0.448609	2.77905	-2.69884	0.0204068	0.309849	-3.05448	NS
Gjc2	-0.448054	5.02312	-3.47093	0.00509722	0.224724	-1.98724	NS
3110062M04Rik	-0.447836	2.00772	-3.05655	0.01071	0.265298	-2.61494	NS
Fam222a	-0.447416	3.95086	-8.10027	5.168e-06	0.0377083	3.71023	NS
Sfxn2	0.447175	1.48601	2.17214	0.0521533	0.388699	-3.7522	NS
Zfp870	0.446008	0.174664	0.206158	0.840367	0.952231	-5.0713	NS
Itgad	-0.445964	1.25563	-2.51366	0.0284573	0.329063	-3.36731	NS
Fes	0.445942	-0.914759	0.321099	0.754047	0.918587	-4.93117	NS
Elf5	-0.445927	0.220372	-1.43108	0.17971	0.567029	-4.47154	NS
Mrpl23	0.444453	1.15365	2.52862	0.0277051	0.328237	-3.37335	NS
Fcgr1	0.444413	0.857598	2.95747	0.0128035	0.270283	-2.96714	NS
Adamts4	-0.444083	6.29136	-3.95111	0.00219146	0.175871	-1.28853	NS
Lcmt2	0.443689	2.91726	4.90104	0.000446595	0.138035	-0.10962	NS
AI593442	0.442933	3.65413	0.583139	0.571354	0.838949	-5.64808	NS
Spi1	0.442783	1.23264	1.74912	0.107585	0.481433	-4.21203	NS
Slc4a7	0.441814	2.31493	1.74154	0.108947	0.483096	-4.29376	NS
Hbb-bs	0.441002	7.80629	1.69634	0.117404	0.491191	-5.18268	NS
4930503L19Rik	0.440929	1.05637	1.56718	0.144872	0.527079	-4.38382	NS
Onecut1	-0.440757	1.83707	-1.96803	0.0743149	0.433417	-3.99618	NS
Plekhg4	-0.440208	2.12128	-1.88593	0.0854902	0.452278	-4.11278	NS
Sorbs1	0.440071	3.42956	1.20703	0.252294	0.638016	-5.08887	NS
Mis18a	0.438963	1.08562	2.02258	0.0676555	0.424644	-3.92645	NS
Krt4	0.438715	-0.00559175	1.05416	0.31402	0.684342	-4.7186	NS
Prx	-0.438452	0.387997	-1.61948	0.133133	0.51167	-4.31838	NS
Hbb-bt	0.438156	5.12634	1.32185	0.212578	0.60061	-5.31825	NS
Prkch	0.437635	2.8223	1.27527	0.228031	0.616917	-4.89051	NS
Tmem52	0.437101	0.897837	2.08909	0.0602913	0.410944	-3.86336	NS
Pprc1	-0.436972	4.73892	-6.4446	4.39318e-05	0.0685203	2.33045	NS
Aldh3b2	0.436951	2.64296	3.22511	0.00790973	0.246964	-2.32535	NS
Ccnjl	-0.436828	1.72031	-2.69131	0.0206851	0.310628	-3.10986	NS
Dusp2	0.436729	0.0399785	1.4369	0.178086	0.565372	-4.45829	NS
Dusp4	-0.436539	2.73588	-2.81938	0.0164232	0.287925	-2.8822	NS
Tmem214	0.4361	2.16313	1.75758	0.106081	0.479532	-4.25979	NS
Lrrc71	-0.435599	2.45791	-2.48795	0.0297975	0.331671	-3.34542	NS
Foxm1	-0.435523	1.65804	-1.81403	0.0965255	0.468599	-4.1656	NS
Ermard	0.434969	2.34073	1.69139	0.118365	0.492465	-4.35649	NS
Mex3a	-0.434965	2.43369	-4.00651	0.00199112	0.175871	-1.31764	NS
Olfm2	0.434865	3.74733	1.11673	0.287492	0.666219	-5.24947	NS
Mamdc4	-0.4348	1.95829	-1.76446	0.104872	0.477203	-4.24354	NS
Cacna1s	0.4346	1.16922	2.15353	0.0538814	0.393812	-3.78339	NS
Slc12a1	0.434327	0.456237	2.34902	0.03817	0.352875	-3.6394	NS
Edn1	0.434083	1.28285	2.38377	0.0358838	0.346059	-3.52178	NS
SCHIP1	0.432403	3.20243	2.74625	0.0187366	0.300796	-2.99389	NS
Lpin1	-0.43217	2.56003	-0.968363	0.353308	0.711668	-5.14771	NS
Nt5dc2	0.432088	0.960847	1.48665	0.164705	0.550477	-4.45359	NS
Ankrd39	-0.431579	1.85071	-2.15171	0.0540527	0.394245	-3.77406	NS
Tlr7	0.431533	1.97304	2.06112	0.0632914	0.416034	-3.88513	NS
Rnf40	-0.430326	4.51546	-1.65387	0.125878	0.501759	-4.80167	NS
Col22a1	-0.429326	1.54153	-0.975926	0.349708	0.709811	-4.95648	NS
Clec11a	0.429282	1.08492	2.91684	0.0137765	0.274965	-2.96022	NS
Sap30	-0.428732	1.59261	-3.46037	0.00519394	0.224895	-2.21053	NS
Dennd3	-0.428628	3.43489	-2.89937	0.0142175	0.276698	-2.7792	NS
Insc	-0.426605	1.97634	-2.83911	0.0158494	0.285544	-2.89808	NS
Gabra4	0.425128	5.28649	3.37358	0.00606327	0.235825	-2.16463	NS
Taf4a	-0.424533	3.22553	-1.95998	0.0753466	0.434598	-4.14432	NS
Gsn	-0.424428	7.30946	-2.62015	0.023509	0.323029	-3.66853	NS
Sox18	0.423759	1.85563	3.28041	0.00716303	0.243028	-2.38191	NS
Sds	-0.423723	0.496413	-2.05589	0.0638671	0.417329	-3.9116	NS
2610305D13Rik	0.422556	1.15409	2.76902	0.0179837	0.296538	-3.10841	NS
Dlx5	-0.422534	2.18533	-2.48892	0.0297459	0.331671	-3.34391	NS
Slc10a4	-0.422516	2.58443	-1.10959	0.29043	0.668326	-5.02776	NS
Gm26602	0.422134	1.161	1.82978	0.0940031	0.465991	-4.12748	NS
Icosl	-0.421214	1.67913	-1.44705	0.175285	0.563051	-4.55993	NS
Rce1	0.420959	-1.24847	0.233106	0.819884	0.944787	-4.9115	NS
Nutf2	0.420694	2.5033	1.36501	0.19904	0.589118	-4.74501	NS
Itga8	0.420304	1.91024	1.71413	0.114007	0.487746	-4.28844	NS
Ifih1	0.420189	2.33972	1.97008	0.0740536	0.432958	-4.01777	NS
Gm5067	0.420054	0.463858	1.92353	0.0801923	0.442151	-4.04339	NS
Gpr3	-0.41974	1.95644	-2.70791	0.0200763	0.309849	-3.06848	NS
Hs3st3b1	-0.418815	0.938993	-2.59963	0.0243917	0.32374	-3.30972	NS
E2f1	0.418673	1.08594	1.68138	0.120329	0.495336	-4.27513	NS
Tbxas1	0.418599	1.87213	2.02305	0.0675999	0.424639	-3.92783	NS
E2f3	0.418497	0.50409	0.999583	0.338618	0.700716	-4.79824	NS
Nnt	0.417935	2.11692	1.20579	0.252751	0.63824	-4.83747	NS
Meox1	0.416521	0.0955283	1.84017	0.0923721	0.463021	-4.13121	NS
Fam83f	-0.416438	0.0368948	-1.50791	0.159254	0.544133	-4.40539	NS
Oaf	-0.416096	1.84558	-2.85155	0.0154979	0.283896	-2.89647	NS
4930578G10Rik	-0.413534	0.2995	-2.61888	0.0235627	0.323029	-3.38899	NS
Dysf	0.413088	2.84172	1.45633	0.172754	0.559849	-4.69947	NS
Grtp1	0.412908	-0.356683	0.831547	0.423038	0.756435	-4.81427	NS
Ccdc33	0.41287	1.28918	1.4454	0.175736	0.563909	-4.51532	NS
BC005561	0.412819	2.02764	1.13188	0.281334	0.660794	-4.89181	NS
Nmrk1	-0.412498	1.79104	-1.29967	0.219824	0.607635	-4.71721	NS
Lpin3	0.412173	0.0999184	0.951093	0.361629	0.719364	-4.79037	NS
Fam195a	-0.411692	1.63514	-2.35488	0.0377749	0.352071	-3.52853	NS
Gpr137b-ps	0.411562	1.96627	3.10824	0.00975834	0.256138	-2.57229	NS
Nup62	-0.411078	3.38909	-1.74734	0.107903	0.482007	-4.45772	NS
Zfp654	0.41091	-0.538331	0.238625	0.815706	0.943803	-4.98184	NS
Trim14	-0.409953	0.436294	-2.40083	0.0348106	0.345135	-3.57964	NS
Gpatch2l	-0.409951	2.44062	-0.798848	0.440989	0.767402	-5.24884	NS
Wfikkn2	0.409706	2.52817	2.84692	0.0156278	0.284295	-2.85352	NS
Gm12918	0.409569	4.76131	2.11638	0.057493	0.402589	-4.15748	NS
Ccl6	-0.409365	0.547501	-2.1607	0.0532095	0.393357	-3.80561	NS
Mroh2a	-0.409141	1.70419	-2.65849	0.0219433	0.316383	-3.15237	NS
S1pr5	-0.40839	4.27413	-2.92873	0.0134843	0.274895	-2.80551	NS
Gm16314	-0.408079	0.856127	-2.33011	0.0394729	0.357379	-3.60743	NS
Gfap	-0.40786	8.22831	-4.42916	0.000969846	0.158089	-0.616476	NS
Nradd	-0.406554	0.348652	-2.02399	0.06749	0.424639	-3.95012	NS
Gm867	0.406158	0.863872	2.54229	0.0270347	0.328237	-3.39369	NS
Zfp458	0.405686	2.44049	1.45454	0.17324	0.5608	-4.63611	NS
Ptgs2	-0.405199	0.0108546	-1.65566	0.125511	0.501677	-4.28584	NS
Gm6206	0.404462	2.64725	2.07232	0.0620734	0.414615	-3.91134	NS
Kirrel2	0.404024	1.84972	1.43592	0.17836	0.565518	-4.57933	NS
Gm5590	0.403711	0.523561	2.06914	0.0624166	0.414793	-3.90286	NS
Nrn1	0.402993	5.58124	3.53383	0.00455817	0.221518	-1.92367	NS
Cpne9	0.402974	5.74653	1.32596	0.211258	0.599523	-5.41959	NS
Cd74	0.402931	2.20343	2.15414	0.0538232	0.393812	-3.77761	NS
Bst2	0.402517	0.950146	1.96689	0.07446	0.433417	-3.98709	NS
Lrig3	-0.401801	2.42193	-3.35447	0.00627386	0.236575	-2.16514	NS
H2-M3	0.401768	1.00426	2.39658	0.0350751	0.345401	-3.53174	NS
Gm3755	0.401326	0.392487	1.38755	0.192259	0.581598	-4.50931	NS
Wnt6	-0.401078	0.840566	-1.75588	0.106381	0.479927	-4.19861	NS
Hps4	-0.401005	4.50898	-5.35429	0.000218329	0.120491	0.900097	NS
Ctxn2	0.400953	-0.166247	0.209029	0.838179	0.951492	-5.03327	NS
Btg2	-0.400906	4.22645	-2.31143	0.0408014	0.360135	-3.78486	NS
Trim59	-0.400779	3.95783	-2.70049	0.0203463	0.309849	-3.13572	NS
Depdc1b	-0.400744	0.621906	-1.49788	0.161805	0.547721	-4.43173	NS
Shkbp1	-0.400641	3.93949	-5.13477	0.000307656	0.121836	0.520376	NS
Usp18	0.400531	0.420673	1.17118	0.265838	0.647034	-4.67364	NS
Trh	-0.400506	5.64894	-1.45915	0.171992	0.55833	-5.25754	NS
Mab21l1	0.399709	0.681318	2.22461	0.047562	0.374761	-3.73949	NS
Zmym1	-0.399538	5.14555	-4.36974	0.00107159	0.158943	-0.533405	NS
Ceacam16	-0.399493	-0.148954	-1.71219	0.114374	0.488035	-4.2416	NS
Barx2	0.399364	1.67055	2.63681	0.0228156	0.320759	-3.19118	NS
Senp5	0.399301	1.77585	2.35298	0.0379029	0.352304	-3.52931	NS
Gpr4	0.399056	2.11604	1.49611	0.162259	0.548749	-4.54843	NS
Zfp658	-0.398841	3.09998	-4.3618	0.00108601	0.158943	-0.688087	NS
Six5	-0.398372	1.3283	-2.97385	0.0124309	0.270283	-2.83015	NS
Cml3	-0.3982	1.22281	-1.81531	0.0963176	0.468087	-4.14595	NS
Fmod	-0.397844	4.05494	-2.46198	0.0312134	0.336624	-3.52409	NS
Pamr1	0.397094	3.40891	3.87034	0.00252176	0.181281	-1.33001	NS
Ispd	0.396727	2.93766	2.5369	0.0272971	0.328237	-3.288	NS
Rec114	0.396214	0.101827	2.05427	0.064047	0.417619	-3.94417	NS
Rhbdl2	-0.396035	1.02495	-2.48557	0.0299246	0.331671	-3.42324	NS
Onecut2	-0.395994	4.9287	-4.00893	0.00198281	0.175871	-1.09817	NS
Cenpu	0.395705	0.228614	0.853658	0.411179	0.748875	-4.85629	NS
Col4a3	-0.395667	1.5312	-1.42561	0.181248	0.568808	-4.56519	NS
1700101E01Rik	0.395256	0.739676	1.92682	0.0797435	0.441556	-4.0318	NS
Dmpk	-0.394907	4.7742	-5.41319	0.000199365	0.120491	1.00565	NS
Necab1	0.394639	6.39199	3.742	0.00315643	0.189554	-1.64181	NS
Skint4	0.394507	-0.116927	1.72403	0.112157	0.486112	-4.23335	NS
Map3k14	-0.394364	2.45441	-3.14718	0.00909821	0.253837	-2.44062	NS
Pet100	0.394174	1.29189	2.59971	0.0243885	0.32374	-3.2764	NS
4930523C07Rik	0.393878	1.49965	1.52149	0.155855	0.541522	-4.45847	NS
Icam1	-0.393028	1.22916	-2.01374	0.0686956	0.426459	-3.9322	NS
Pla2r1	0.392577	0.869611	1.45779	0.17236	0.559069	-4.47451	NS
C5ar2	-0.392129	0.102233	-1.20237	0.254023	0.638691	-4.63642	NS
Fam198a	-0.39176	2.68158	-3.69261	0.00344275	0.198577	-1.66921	NS
Ccdc117	-0.390644	4.23326	-6.39705	4.69542e-05	0.0685203	2.15235	NS
Bmx	0.39032	0.351756	1.86036	0.089275	0.458395	-4.10496	NS
Zswim6	0.390081	3.85356	2.8509	0.0155159	0.283896	-2.87734	NS
Gm20594	0.390036	9.06271	4.65439	0.000667276	0.145897	-0.28616	NS
Pcp4	0.389959	6.86369	3.03482	0.0111375	0.26557	-2.90207	NS
Fxyd1	-0.389934	1.72312	-1.58038	0.141827	0.523971	-4.42648	NS
Prkcd	0.389689	4.72645	1.33434	0.208586	0.598475	-5.22896	NS
Atp5s	0.389602	3.10249	2.90602	0.014048	0.275892	-2.75606	NS
Elf1	-0.389153	3.42005	-4.30467	0.00119594	0.158943	-0.701487	NS
Lrp2bp	0.389025	0.205295	1.47293	0.168307	0.554345	-4.43457	NS
Celsr3	-0.388864	3.76403	-3.99525	0.00203022	0.175871	-1.10953	NS
Msh4	-0.388475	1.34759	-2.9405	0.0132013	0.273645	-2.865	NS
Cyp2j12	-0.386994	1.46282	-2.1774	0.051675	0.386727	-3.74426	NS
Trim72	0.386567	0.299049	1.7841	0.10149	0.471691	-4.17405	NS
Galnt14	0.384742	3.39438	3.78129	0.0029463	0.189407	-1.45941	NS
Dapk2	0.384386	0.362238	1.88503	0.085621	0.452278	-4.08208	NS
Haus3	-0.384359	2.01365	-3.52313	0.00464555	0.222442	-2.02821	NS
Zfp114	-0.383014	0.313016	-1.72187	0.112558	0.486112	-4.22785	NS
Trpm5	-0.382946	0.821168	-1.93847	0.0781728	0.439267	-4.01659	NS
Sorcs1	-0.382929	2.77564	-1.18907	0.259008	0.642043	-4.98951	NS
AI429214	0.382523	1.26465	2.70485	0.0201872	0.309849	-3.16096	NS
Pcdhb8	0.382074	2.03886	1.72305	0.112338	0.486112	-4.28905	NS
Gm21319	-0.381153	-0.135118	-1.76327	0.105081	0.477708	-4.19959	NS
Tusc3	0.380992	5.91107	2.97391	0.0124296	0.270283	-2.91072	NS
Gm3604	0.380864	1.62397	2.61861	0.0235744	0.323029	-3.21756	NS
Gzmm	-0.380588	0.513678	-2.57953	0.025288	0.325819	-3.39287	NS
Ap3m2	-0.380384	3.18365	-1.48696	0.164625	0.550477	-4.74644	NS
Prima1	-0.380269	2.55329	-2.26502	0.0442918	0.367872	-3.65285	NS
Cdca7l	-0.379972	0.0407867	-1.09384	0.296989	0.672244	-4.70567	NS
Stil	0.379958	0.211205	1.83516	0.093154	0.463799	-4.13136	NS
Spin4	-0.379937	0.810807	-2.72903	0.0193271	0.305568	-3.19207	NS
Tmsb15b2	0.379773	0.841792	2.09304	0.0598777	0.41004	-3.86174	NS
Asgr1	-0.379705	0.0730036	-1.46485	0.170458	0.556488	-4.44007	NS
Ajuba	-0.378275	1.1096	-1.53978	0.151374	0.535743	-4.41892	NS
S100a6	-0.377944	1.88939	-1.91832	0.0809072	0.443032	-4.05757	NS
Ppp1r32	0.377597	1.12838	1.08489	0.300769	0.674874	-4.8054	NS
Gpat2	0.377449	-0.10424	2.2152	0.0483559	0.376753	-3.82257	NS
Ltbp2	-0.377098	0.881707	-1.40584	0.186899	0.575527	-4.52701	NS
Itga10	-0.376916	2.98025	-2.95897	0.012769	0.270283	-2.67845	NS
Gm16209	-0.376349	0.171531	-1.37152	0.197063	0.586343	-4.51581	NS
Tinf2	0.375196	1.94888	1.37997	0.194517	0.58379	-4.64836	NS
Tube1	-0.375	0.732613	-1.69283	0.118084	0.492342	-4.25739	NS
Atg4a	0.374385	2.19078	2.73126	0.0192495	0.305506	-3.02832	NS
Htr5b	0.373719	0.454435	1.91101	0.0819226	0.446081	-4.05504	NS
Cd33	0.373653	0.272939	1.42499	0.181424	0.569114	-4.47477	NS
Slc18a1	0.373479	-0.0734272	1.61023	0.135146	0.515302	-4.32315	NS
Foxa1	0.373441	2.42414	1.18369	0.261049	0.643929	-4.90955	NS
Gm11841	-0.373005	0.320379	-1.41879	0.183181	0.571165	-4.48514	NS
Hdgfrp2	0.372902	3.14939	2.11821	0.0573103	0.402275	-3.90069	NS
Xlr	0.372876	0.0402339	1.69826	0.117034	0.490768	-4.25131	NS
6330549D23Rik	0.372568	0.946926	2.44163	0.0323681	0.33933	-3.48949	NS
Slco1a6	-0.372464	1.21187	-2.01701	0.0683082	0.426135	-3.92876	NS
Ltbp3	0.372236	4.38842	3.39443	0.00584173	0.235825	-2.05215	NS
Aif1l	-0.372235	2.58537	-2.80817	0.0167586	0.287925	-2.90103	NS
Ddx60	0.372048	0.903348	1.94871	0.0768161	0.435669	-4.00628	NS
mt-Nd2	0.371878	11.8392	5.04548	0.000354408	0.126445	0.202937	NS
Cdkn2aip	-0.371619	2.60134	-1.49231	0.163239	0.549642	-4.63643	NS
Cdh12	0.371413	3.00346	2.00413	0.0698427	0.428421	-4.04012	NS
Abca8a	-0.371218	2.45577	-1.80482	0.0980287	0.470484	-4.2446	NS
Synpo2	0.371179	2.76042	1.52575	0.154802	0.540861	-4.60824	NS
Ano7	0.370657	1.38167	2.05384	0.0640943	0.417619	-3.88741	NS
Gm9830	0.369606	2.84276	2.42398	0.0334036	0.340213	-3.44359	NS
Efcab10	0.369452	0.939161	2.49389	0.0294824	0.331293	-3.43482	NS
Plk-ps1	-0.369155	0.34165	-1.65759	0.125115	0.501314	-4.28451	NS
B3gnt4	-0.368875	0.303151	-1.61057	0.135073	0.515191	-4.32484	NS
mt-Nd1	0.368486	12.3954	6.01583	8.09281e-05	0.0984153	1.68572	NS
Adam8	-0.368319	2.22007	-2.75612	0.0184065	0.298307	-2.98778	NS
Pard6a	-0.367989	2.66753	-1.10715	0.29144	0.668718	-5.04696	NS
Phf13	-0.367989	4.2443	-5.24367	0.000259299	0.121836	0.716493	NS
Gm527	-0.367981	0.580705	-1.69711	0.117256	0.491057	-4.25114	NS
Lck	0.367969	1.28606	2.60923	0.023975	0.323029	-3.26631	NS
Nmi	0.367963	1.08707	1.95294	0.0762614	0.435086	-3.99929	NS
4933413G19Rik	-0.367943	0.929301	-2.15524	0.05372	0.393812	-3.78822	NS
Six3	-0.367782	4.9904	-2.28518	0.0427416	0.363701	-3.94576	NS
Sapcd2	0.367741	2.11666	2.8647	0.0151346	0.282711	-2.86038	NS
Fbxo30	-0.367213	3.81071	-3.90835	0.00236034	0.177548	-1.23754	NS
Gm14137	-0.36718	0.977343	-2.59451	0.0246171	0.324221	-3.3106	NS
Fam46a	-0.367051	5.02273	-4.23199	0.00135281	0.163152	-0.746217	NS
Cst6	0.366927	0.289315	1.4703	0.169005	0.554972	-4.43915	NS
Stac3	-0.366625	1.76728	-2.25762	0.0448742	0.369337	-3.64386	NS
Acr	0.366354	1.64088	2.39236	0.0353397	0.345664	-3.4871	NS
Fam159b	-0.366095	0.175472	-1.25385	0.235435	0.621487	-4.60434	NS
Ndufs4	0.365894	3.36464	2.89555	0.0143157	0.277435	-2.77758	NS
Tnfsf12Tnfsf13	-0.365771	1.41087	-2.35647	0.0376686	0.352071	-3.53765	NS
Tet2	-0.364569	5.49591	-2.82661	0.0162104	0.286873	-3.12362	NS
Mertk	0.36435	5.18782	3.54698	0.00445311	0.221224	-1.86698	NS
Dlx2	-0.364249	3.50767	-2.34706	0.0383029	0.352875	-3.6255	NS
BC051142	0.363647	1.18889	2.08732	0.0604769	0.411249	-3.85412	NS
Adcy10	0.363328	0.222163	1.85345	0.090324	0.459754	-4.11492	NS
Map3k6	0.363256	2.73438	1.52075	0.156039	0.541773	-4.61116	NS
Spdef	0.363169	0.474275	1.48436	0.165301	0.551476	-4.43383	NS
Abca4	0.363052	1.76019	1.81931	0.0956722	0.467094	-4.16012	NS
Arhgef5	-0.36299	2.63094	-2.44013	0.0324552	0.33943	-3.41571	NS
Slc25a45	-0.362837	1.69771	-1.92696	0.0797241	0.441556	-4.03809	NS
Gm14025	-0.362569	0.621047	-2.30038	0.0416074	0.361752	-3.66022	NS
H2-DMa	0.36207	0.885537	1.5569	0.147282	0.530689	-4.38632	NS
Atp4a	0.361766	0.213071	1.57519	0.143016	0.525039	-4.35245	NS
Mtpap	0.361754	3.13883	2.4383	0.0325612	0.33943	-3.44336	NS
1810022K09Rik	0.361689	4.62134	2.52565	0.0278532	0.328237	-3.4909	NS
Fam212a	-0.361561	0.255049	-1.71236	0.114343	0.488035	-4.2365	NS
Tnnt1	0.361139	-0.0625345	0.846778	0.414845	0.752496	-4.83176	NS
Cdkn2d	0.360645	3.97279	2.36305	0.0372305	0.349689	-3.65306	NS
Fastkd5	-0.360566	2.47701	-3.04639	0.0109079	0.265298	-2.57655	NS
Gm13298	0.360328	3.18978	1.54022	0.151269	0.535743	-4.66606	NS
G730046D07Rik	0.360303	2.86395	3.83777	0.00266915	0.185922	-1.45683	NS
BC068281	-0.3603	0.740938	-2.17747	0.0516683	0.386727	-3.77594	NS
Pth2r	0.360279	1.42887	2.24643	0.0457684	0.371948	-3.66834	NS
Tdp2	0.359953	3.33721	2.92014	0.0136949	0.274895	-2.73938	NS
Robo1	-0.359795	3.40292	-3.07304	0.0103967	0.26273	-2.51233	NS
Irf1	-0.359711	2.75135	-3.19408	0.00836284	0.249059	-2.34946	NS
Gata2	0.359613	2.39937	3.14415	0.00914801	0.253837	-2.46149	NS
Recql4	-0.358891	-0.556562	-0.462344	0.652687	0.878145	-4.94297	NS
Trpm3	0.358641	4.35535	3.49607	0.00487438	0.222442	-1.88648	NS
Ndfip1	0.358605	5.81418	2.30391	0.0413483	0.361752	-4.02105	NS
Gm14698	0.35858	0.492081	1.11877	0.286657	0.665477	-4.7179	NS
Myo3b	0.358413	1.73298	2.27549	0.0434799	0.365497	-3.62423	NS
Fkbp5	0.357949	5.92054	1.85234	0.090494	0.460211	-4.73874	NS
Hyls1	-0.357665	3.13759	-3.25768	0.00746086	0.243028	-2.2362	NS
Fgd1	-0.357587	4.17269	-5.383	0.000208859	0.120491	0.890377	NS
Il18	-0.357388	1.27693	-1.72466	0.11204	0.486112	-4.24268	NS
Rcn3	0.357339	1.25397	0.816184	0.43141	0.762291	-5.00786	NS
Mroh5	0.357197	0.112001	1.29568	0.221149	0.609582	-4.56572	NS
Pla2g4a	-0.356518	2.53062	-1.66451	0.123706	0.499226	-4.4246	NS
Enpp6	-0.35614	5.82104	-3.82669	0.0027213	0.18593	-1.46078	NS
Alas2	0.356099	3.15766	1.78002	0.102184	0.472951	-4.35943	NS
Tacc3	0.356062	3.01533	3.94741	0.00220554	0.175871	-1.27984	NS
Scin	-0.35602	0.119457	-1.77767	0.102586	0.473305	-4.18145	NS
Rel	-0.355906	3.08585	-3.79209	0.00289108	0.187509	-1.46929	NS
Xlr4b	0.355745	-0.22864	0.520249	0.613018	0.859922	-4.95298	NS
Frem1	0.35574	2.96305	2.54523	0.0268925	0.328237	-3.2774	NS
1700020D05Rik	-0.355698	0.944786	-1.80638	0.0977725	0.470114	-4.14974	NS
4931429I11Rik	0.355615	1.61591	2.26702	0.0441356	0.367435	-3.63759	NS
Naprt	-0.35541	1.7665	-2.23844	0.0464177	0.371948	-3.66736	NS
Dennd2c	-0.355332	0.798418	-1.66814	0.122973	0.49845	-4.28236	NS
Gm20938	0.355193	3.14931	1.5987	0.137694	0.519199	-4.58777	NS
Gm20661	-0.354607	0.151567	-1.29473	0.221467	0.610132	-4.57291	NS
Cyp3a13	-0.353571	1.25553	-1.85212	0.0905276	0.460211	-4.10755	NS
1700028P14Rik	0.353491	0.311117	2.01335	0.0687409	0.426459	-3.96707	NS
Slc29a1	0.353477	4.92953	1.6773	0.121138	0.496882	-4.82859	NS
Col9a1	-0.353254	1.28579	-2.8833	0.0146355	0.279465	-2.9415	NS
Slc2a10	-0.353117	0.994292	-2.66841	0.0215551	0.31439	-3.22799	NS
Vgll4	-0.352719	4.02339	-5.80576	0.000110175	0.114452	1.39269	NS
Tmem160	-0.35268	2.93679	-3.49217	0.00490826	0.222442	-1.9107	NS
Ephb3	-0.352376	3.33074	-4.95757	0.000407817	0.132251	0.14061	NS
Ebf3	0.351891	5.33441	2.01632	0.0683896	0.426135	-4.40348	NS
Opn4	-0.351787	-0.0834607	-1.65103	0.126463	0.502571	-4.2902	NS
Zfp184	-0.351254	1.65236	-2.04649	0.064916	0.419491	-3.89715	NS
Rimbp3	0.35123	1.41739	2.27879	0.0432275	0.364543	-3.63171	NS
Pthlh	0.351204	2.66724	1.99313	0.0711773	0.429248	-4.01694	NS
Cckar	-0.350351	2.80766	-1.68186	0.120235	0.495088	-4.44414	NS
Adamtsl4	-0.350156	2.88575	-2.28362	0.0428598	0.364059	-3.65083	NS
Irf5	-0.349996	1.49591	-2.28619	0.0426658	0.363669	-3.6162	NS
Oasl2	0.349814	2.21663	1.23482	0.242176	0.628184	-4.828	NS
Tec	-0.349591	0.819275	-2.02153	0.0677775	0.425044	-3.93219	NS
Vmn1r227	0.349534	1.15532	2.30542	0.0412382	0.361693	-3.61718	NS
Cars2	0.34905	1.91891	1.8535	0.0903165	0.459754	-4.1303	NS
Bmp8b	0.349042	0.857012	2.47039	0.0307474	0.33463	-3.4687	NS
Ptk2b	0.348998	5.20534	2.47366	0.0305683	0.334156	-3.65993	NS
Vmn2r86	0.348933	0.198785	1.14353	0.276669	0.656706	-4.67705	NS
Ppp1r13l	-0.348667	1.80349	-2.12225	0.0569077	0.40143	-3.80914	NS
Rbm12b2	-0.348624	4.43029	-5.68858	0.000131212	0.114544	1.33253	NS
Ooep	0.348468	0.377194	1.44471	0.175928	0.563923	-4.46277	NS
Zbtb12	-0.34839	2.7261	-2.96015	0.0127418	0.270283	-2.68229	NS
Gm18180	0.348236	-0.152907	0.914059	0.379942	0.732429	-4.79006	NS
Olfr398	0.347535	0.22126	1.29813	0.220336	0.608394	-4.56955	NS
Agtr2	-0.347281	1.41532	-2.02992	0.0668028	0.422407	-3.91383	NS
Gm13341	0.347211	0.153631	1.44509	0.175822	0.563909	-4.45535	NS
Npcd	0.346315	2.05441	1.56589	0.145172	0.527252	-4.46731	NS
Rasgrp1	0.346021	6.4322	3.11293	0.0096763	0.256138	-2.72662	NS
Mkks	0.345989	3.49309	2.03956	0.0656986	0.420995	-4.05985	NS
Npw	0.345839	1.4051	1.08833	0.299312	0.674298	-4.8381	NS
Llph-ps2	0.345791	1.86119	2.96422	0.0126486	0.270283	-2.76579	NS
BC030307	-0.345554	0.900046	-1.11252	0.289223	0.667339	-4.76868	NS
Hcar1	-0.345457	0.212148	-1.55218	0.148401	0.531917	-4.37268	NS
Plod2	-0.345198	4.17947	-3.30635	0.00683783	0.241025	-2.18574	NS
1700001O22Rik	0.345181	0.455387	1.63736	0.129317	0.507018	-4.3025	NS
Kcnh4	-0.345168	1.59029	-2.18038	0.0514056	0.386284	-3.73885	NS
Hist1h2bg	0.345125	-0.165492	1.06459	0.309475	0.681017	-4.70286	NS
Cramp1l	-0.344831	4.49318	-1.50086	0.161043	0.546027	-4.99726	NS
Nrbp2	-0.344728	5.34689	-1.7731	0.103372	0.473542	-4.7812	NS
Klra2	0.344346	0.0179961	1.54179	0.150889	0.535486	-4.37724	NS
Zic3	-0.344158	2.25302	-2.38779	0.0356281	0.345664	-3.47767	NS
Zfp511	0.343492	1.83495	2.0328	0.066471	0.421422	-3.91555	NS
Hapln2	-0.343055	4.08797	-1.9258	0.0798828	0.441556	-4.33963	NS
Acad10	-0.342925	2.31773	-1.96842	0.0742651	0.433417	-4.02581	NS
Glt8d1	0.342767	2.57692	1.97364	0.0736029	0.432204	-4.03419	NS
Atg16l2	-0.342696	4.54793	-4.10645	0.00167637	0.171562	-0.928681	NS
Klf10	-0.342518	2.35471	-1.74895	0.107616	0.481433	-4.30106	NS
Spcs1	0.342112	-0.460895	0.218944	0.830632	0.948232	-4.99804	NS
Ankrd66	0.341942	-0.0147792	1.47425	0.167958	0.5539	-4.42905	NS
mt-Nd6	0.341568	10.6034	7.69691	8.44792e-06	0.0410935	4.03862	NS
Snx20	-0.341283	-0.159439	-1.25475	0.235121	0.621487	-4.58584	NS
Gpsm3	0.340818	1.61825	2.81151	0.016658	0.287925	-2.98628	NS
Tsku	0.340789	1.33079	1.08756	0.299638	0.674314	-4.82882	NS
Cep164	-0.340757	3.56185	-2.01884	0.0680932	0.425332	-4.11356	NS
Dock9	-0.340272	5.18668	-1.89611	0.0840252	0.449671	-4.57578	NS
Sned1	-0.340188	5.38868	-4.72005	0.000599141	0.145897	0.00462906	NS
Orc1	-0.339916	0.974196	-1.11943	0.286388	0.665278	-4.77122	NS
Zbbx	0.339636	1.01151	1.66693	0.123216	0.498639	-4.28738	NS
Nadsyn1	-0.339089	2.5295	-1.83374	0.0933773	0.464189	-4.21629	NS
Hmcn2	0.338635	2.67892	0.862548	0.406475	0.747635	-5.23518	NS
Plxnb3	-0.338259	6.19911	-3.36754	0.00612899	0.235825	-2.27422	NS
Wdfy1	0.338245	6.64382	3.5465	0.00445692	0.221224	-1.99812	NS
Six6	-0.338046	3.02974	-1.95443	0.0760664	0.435047	-4.12275	NS
Teddm2	0.33774	0.858523	1.80714	0.0976493	0.46976	-4.14781	NS
Alms1-ps1	0.337712	0.0785689	1.22064	0.247298	0.632903	-4.61747	NS
Cdkl5	0.337453	2.7133	2.33684	0.0390042	0.356411	-3.55863	NS
Zfp799	-0.336996	2.71628	-0.35197	0.731394	0.910051	-5.53605	NS
Aldh1a3	-0.336981	0.503053	-1.54445	0.150249	0.534254	-4.38645	NS
Paqr5	0.336869	2.30267	1.6362	0.129562	0.507585	-4.41832	NS
Zfp1	-0.336827	3.43394	-2.73955	0.0189643	0.303012	-3.02302	NS
Nav3	-0.336451	4.4035	-1.9369	0.0783829	0.439432	-4.38047	NS
Gpr22	0.336224	2.46594	1.43893	0.177522	0.565184	-4.66103	NS
Cebpd	-0.336007	2.7791	-3.21822	0.00800814	0.246964	-2.31328	NS
Ube2t	-0.335858	0.655187	-1.0326	0.323574	0.690785	-4.8	NS
Otud3	-0.335342	2.83562	-4.05711	0.00182473	0.171991	-1.15306	NS
Musk	0.334943	0.47823	1.34151	0.206319	0.595823	-4.55033	NS
TTC14	-0.334764	3.04498	-1.01907	0.329679	0.694126	-5.20586	NS
Mybl2	-0.33475	1.07088	-1.93635	0.0784562	0.439574	-4.01624	NS
Bmp4	-0.334333	3.02836	-3.38591	0.00593117	0.235825	-2.05485	NS
Atp5g2	-0.33429	2.60904	-2.42103	0.0335798	0.340535	-3.4413	NS
Gm13199	-0.33415	1.01287	-1.92895	0.0794535	0.441556	-4.02424	NS
Znf41-ps	0.33393	1.73083	1.93522	0.078608	0.43968	-4.02664	NS
Zfp280d	0.333646	5.73998	3.31346	0.00675136	0.240299	-2.31406	NS
Fam101a	0.333331	0.873296	0.770746	0.456808	0.777292	-4.97672	NS
Trmt112-ps2	-0.333068	1.46278	-1.66346	0.123918	0.499264	-4.31701	NS
Lrmp	0.333014	0.442158	1.53784	0.151843	0.536487	-4.38807	NS
Acd	0.332778	2.71146	2.38836	0.0355917	0.345664	-3.48744	NS
Zbtb18	-0.332545	5.67297	-3.95804	0.00216529	0.175871	-1.23031	NS
Map3k1	-0.332376	4.51921	-2.517	0.0282879	0.328405	-3.50276	NS
Srpk3	-0.332198	3.28982	-2.79283	0.0172282	0.290985	-2.93308	NS
Foxn2	-0.33207	4.30021	-4.75434	0.0005665	0.145034	0.0398991	NS
Gm16052	-0.332033	0.902598	-1.70041	0.116619	0.490331	-4.25401	NS
Slc52a2	0.331986	4.33941	1.41122	0.185348	0.574142	-5.05838	NS
Gm10775	0.331946	0.850479	1.98473	0.072213	0.429961	-3.97107	NS
Siah2	-0.33181	3.64869	-3.93497	0.00225367	0.175871	-1.20639	NS
Ccdc122	0.331012	0.509751	1.52354	0.155347	0.541008	-4.40215	NS
Lmx1b	0.330336	2.83577	1.12036	0.286008	0.665278	-5.04773	NS
Scube2	0.330264	1.97036	1.35265	0.202841	0.591923	-4.67873	NS
Dio2	0.33023	4.72142	1.95434	0.0760782	0.435047	-4.39564	NS
Nipal4	-0.330043	3.53664	-2.05957	0.0634613	0.416034	-4.05153	NS
Usp17la	0.329531	0.977589	1.65726	0.125182	0.501314	-4.29567	NS
Lyrm7	0.329304	3.6121	2.488	0.0297946	0.331671	-3.41588	NS
Gm5417	-0.329245	1.13596	-1.59115	0.139383	0.522078	-4.37049	NS
Tpmt	-0.329195	3.84966	-3.75264	0.00309802	0.189554	-1.47322	NS
Tbx19	-0.329094	0.759275	-1.89386	0.0843467	0.450374	-4.06238	NS
Morn3	-0.328982	-0.127865	-1.22356	0.246235	0.631513	-4.60868	NS
Mlip	0.328949	1.06932	1.82942	0.0940603	0.465991	-4.12685	NS
Neurod2	0.328738	0.754885	1.03768	0.321303	0.688848	-4.79736	NS
Tal1	0.328695	1.06683	1.1976	0.255803	0.639916	-4.71085	NS
Cfb	0.328466	2.00423	2.91019	0.0139427	0.275892	-2.81373	NS
Grik1	0.328071	4.05322	3.48139	0.00500322	0.223963	-1.89605	NS
Gabra5	0.32807	4.45886	3.50311	0.00481374	0.222442	-1.88171	NS
Gm3164	0.328003	0.528352	1.59808	0.137831	0.519329	-4.33812	NS
Lgals9	0.32798	2.39975	2.33757	0.0389536	0.356395	-3.54535	NS
Dlx6	-0.32785	3.44209	-1.99986	0.0703575	0.429248	-4.12161	NS
Irs1	-0.327389	5.04411	-4.58369	0.000749828	0.145897	-0.197397	NS
Abcc6	-0.327329	0.698215	-1.2395	0.240501	0.62672	-4.65118	NS
Gm6030	-0.32727	0.840504	-1.96065	0.07526	0.434598	-3.99379	NS
Thpo	0.327022	1.12276	0.97363	0.350798	0.709994	-4.88615	NS
Sertad3	-0.326964	0.859086	-1.98052	0.072738	0.43149	-3.97312	NS
Diap3	0.326712	1.28128	1.79994	0.0988352	0.47113	-4.16155	NS
Tspan11	0.326709	1.7969	2.35792	0.0375717	0.35161	-3.52207	NS
Nr4a2	0.326276	4.40284	0.931103	0.371434	0.725615	-5.57612	NS
Tnfrsf11a	0.326107	2.46552	2.89924	0.0142208	0.276698	-2.78466	NS
Qrfp	0.326019	1.96164	1.18544	0.260384	0.643049	-4.83607	NS
Mndal	0.326008	0.244209	1.18912	0.258989	0.642043	-4.64962	NS
Ptpn18	0.325623	1.10391	1.74314	0.108658	0.482962	-4.21488	NS
Cpa2	0.325438	1.14378	1.60487	0.136326	0.516325	-4.35338	NS
2810459M11Rik	-0.325232	2.58133	-2.31142	0.0408019	0.360135	-3.59096	NS
Car7	0.325176	1.0763	1.20887	0.251614	0.637146	-4.70269	NS
Fam151b	0.324864	1.23162	1.69228	0.118192	0.492465	-4.27078	NS
Rpl14-ps1	0.324751	5.17238	3.56271	0.00433065	0.217173	-1.83992	NS
Ccdc24	-0.32463	1.73428	-1.72242	0.112456	0.486112	-4.27251	NS
H2-Q7	0.324559	1.78385	2.67635	0.0212495	0.313807	-3.1307	NS
Galnt12	-0.324549	1.22865	-2.71989	0.0196476	0.307637	-3.13682	NS
Pou3f1	-0.324412	3.14552	-2.60771	0.0240403	0.323029	-3.2012	NS
Zwilch	0.324353	1.44682	1.85954	0.0893984	0.458395	-4.10231	NS
Arsj	0.32405	0.553988	1.86099	0.0891809	0.458245	-4.09891	NS
Cgn	-0.3238	4.50455	-4.20266	0.00142207	0.164701	-0.778344	NS
Fam78a	-0.323657	1.55889	-2.17155	0.0522072	0.388903	-3.74967	NS
Sntn	0.323532	0.0286163	1.03695	0.321627	0.689122	-4.73439	NS
Srl	-0.323368	2.73748	-1.74502	0.108321	0.482222	-4.35451	NS
Ccdc79	0.323048	0.995357	2.10879	0.0582587	0.404265	-3.83783	NS
Serhl	-0.322877	2.59686	-1.43571	0.178417	0.565518	-4.69779	NS
Aldh1a7	-0.322575	-0.120589	-0.774178	0.454856	0.776069	-4.87053	NS
Ptpn3	0.322371	4.48519	0.897641	0.388265	0.737166	-5.62799	NS
Atp11b	-0.322109	4.54355	-1.43575	0.178407	0.565518	-5.08829	NS
Ltc4s	-0.321295	0.369618	-1.38229	0.193823	0.583605	-4.51643	NS
Tmem173	0.321034	-1.40309	0.202277	0.843327	0.953932	-4.90275	NS
Rbm12b1	-0.320936	4.03724	-2.83609	0.0159359	0.285962	-2.92823	NS
Kbtbd3	0.320807	2.69235	1.87849	0.086576	0.453158	-4.16978	NS
Nupr1l	-0.320397	0.635864	-1.45474	0.173185	0.560748	-4.46943	NS
H2-M10.2	0.319864	0.894471	2.2928	0.0421697	0.36263	-3.6509	NS
Rps6ka5	-0.319751	1.23858	-1.03294	0.32342	0.690785	-4.86905	NS
Slc36a2	-0.319572	1.33344	-2.3445	0.0384775	0.353681	-3.55636	NS
Cldn11	-0.319548	8.73117	-2.8248	0.0162634	0.28698	-3.43698	NS
Vps37b	-0.319432	3.65835	-4.7941	0.000530978	0.139149	0.00952142	NS
Maml1	-0.319349	3.95089	-4.86092	0.000476468	0.138814	0.151466	NS
5730522E02Rik	0.31931	0.234809	1.93463	0.0786873	0.439787	-4.04206	NS
BC034090	-0.319289	3.51134	-2.96829	0.0125562	0.270283	-2.67707	NS
Fam196a	-0.319152	2.72549	-2.61898	0.0235586	0.323029	-3.16716	NS
Lrrc36	0.31873	1.20581	1.50288	0.16053	0.545061	-4.4553	NS
Fezf1	-0.318645	3.79301	-2.95969	0.0127523	0.270283	-2.70917	NS
4933407L21Rik	0.318207	2.29309	2.52493	0.027889	0.328237	-3.29594	NS
Tex15	0.318076	1.62017	2.42622	0.0332706	0.340213	-3.44755	NS
Slc6a3	-0.317925	4.6932	-0.399906	0.696746	0.896853	-6.00812	NS
Gpr160	0.31785	-0.156579	0.731608	0.479435	0.789849	-4.87953	NS
H2-Ab1	0.317371	0.13257	1.5132	0.157922	0.54379	-4.40135	NS
Anxa9	0.317231	0.794557	1.34847	0.204141	0.592938	-4.56459	NS
Zcchc8	0.317208	3.20407	2.53462	0.0274091	0.328237	-3.30737	NS
Prlhr	0.31686	0.831997	1.83933	0.0925028	0.463021	-4.11624	NS
Plekhd1	0.316799	2.33648	2.95795	0.0127923	0.270283	-2.71588	NS
Parp10	0.316421	1.52598	1.99207	0.0713083	0.429469	-3.95684	NS
Chdh	-0.316166	1.37841	-1.12836	0.282759	0.66254	-4.81195	NS
Dusp27	0.315918	-0.0966063	1.10153	0.293775	0.669122	-4.68507	NS
Padi2	-0.315877	5.59726	-2.50695	0.0288013	0.329705	-3.67132	NS
Pcdhb2	0.315383	1.14217	1.65502	0.125642	0.501677	-4.3039	NS
Barhl2	0.31533	2.07831	1.51637	0.157128	0.542765	-4.52323	NS
E2f8	-0.315157	1.57727	-2.11442	0.0576896	0.402944	-3.81668	NS
Greb1	0.315125	1.68366	1.58346	0.141123	0.523886	-4.41162	NS
Asap1	0.314953	6.36749	8.15261	4.85507e-06	0.0377083	4.48696	NS
Acrbp	-0.314949	2.9716	-4.11041	0.00166503	0.171562	-1.05256	NS
Gp5	0.314928	0.454931	1.98663	0.0719774	0.429961	-3.98417	NS
Kcnh6	-0.314795	2.80449	-2.45365	0.031681	0.336624	-3.40443	NS
Lrrc18	0.314693	0.832974	1.4504	0.174368	0.561958	-4.47949	NS
Arhgap10	0.314558	1.59957	2.23205	0.0469429	0.372304	-3.67918	NS
Tsta3	0.314434	2.37087	0.943816	0.365177	0.722123	-5.11153	NS
Mob3c	-0.314301	3.03753	-2.41589	0.0338889	0.342193	-3.47409	NS
Vmn1r41	0.31397	2.12319	1.5899	0.139665	0.522187	-4.44993	NS
Tmem116	-0.313852	1.81791	-2.1626	0.0530325	0.392247	-3.7602	NS
Pmch	-0.313692	8.37531	-2.85148	0.0154998	0.283896	-3.36189	NS
Nip7	0.313603	4.19327	2.53809	0.0272389	0.328237	-3.41202	NS
Gm14290	0.313603	1.81859	1.93886	0.078121	0.439145	-4.02581	NS
Rbpms2	-0.313596	0.98956	-2.13555	0.0556018	0.397354	-3.80656	NS
Capsl	0.313417	1.2013	1.80349	0.0982488	0.470484	-4.15577	NS
Rps6-ps4	0.313271	5.98916	4.27242	0.00126306	0.163152	-0.729685	NS
Glra4	-0.31326	0.272264	-1.5681	0.144658	0.526762	-4.36045	NS
Dok4	-0.312913	1.69358	-0.741046	0.473915	0.786875	-5.13802	NS
AW822252	0.312448	3.02172	2.35067	0.0380587	0.352875	-3.56047	NS
Gm28372	-0.312278	0.918992	-1.62972	0.130936	0.50792	-4.32278	NS
Zkscan17	-0.312256	4.58979	-3.652	0.00369821	0.206464	-1.65465	NS
Thoc7	0.312158	4.44132	3.21225	0.00809439	0.247634	-2.3525	NS
Tmem200a	0.312102	2.71959	1.97915	0.0729092	0.431527	-4.04222	NS
Cyp27a1	-0.312007	2.30662	-1.74046	0.109144	0.483437	-4.30556	NS
Nmnat3	0.31196	0.932822	1.78571	0.101218	0.471691	-4.16936	NS
Zfp189	-0.311934	2.83715	-3.28042	0.00716285	0.243028	-2.2207	NS
Dmrta1	-0.311783	1.48397	-0.822989	0.427689	0.759712	-5.0523	NS
Map3k11	-0.311573	3.94635	-4.07561	0.00176757	0.171562	-0.980562	NS
Ptpn21	-0.311059	3.36723	-2.23252	0.0469042	0.372304	-3.77606	NS
Mal	-0.311018	8.9013	-2.56262	0.026067	0.327753	-3.90458	NS
Sspo	-0.310896	2.80776	-1.84083	0.0922691	0.463021	-4.24222	NS
Gm3488	0.310812	2.23822	1.85569	0.0899832	0.459236	-4.15184	NS
Gm20605	-0.310582	4.07786	-2.73004	0.019292	0.305506	-3.10204	NS
Zfp7	-0.31048	2.73207	-2.16804	0.0525292	0.390504	-3.79754	NS
Zdhhc18	-0.310096	4.81452	-2.58115	0.0252145	0.325819	-3.44123	NS
Rai14	0.310096	2.80638	1.78907	0.10065	0.471377	-4.29727	NS
Pm20d1	0.309922	0.909458	0.864226	0.405591	0.747417	-4.92923	NS
Plk4	0.30966	0.933128	1.32235	0.212419	0.600581	-4.59644	NS
Fa2h	-0.309545	6.58725	-2.99306	0.012008	0.270283	-2.95685	NS
Tm4sf1	-0.309518	2.69125	-1.53602	0.152285	0.537006	-4.59973	NS
Dnah17	-0.309469	2.10225	-1.6416	0.128425	0.505695	-4.39773	NS
Pla2g4e	0.309463	3.93365	2.97003	0.0125169	0.270283	-2.69794	NS
Wdr38	-0.308961	0.593647	-0.991935	0.342174	0.703289	-4.82104	NS
Slc15a3	-0.308933	0.744243	-0.966937	0.35399	0.711783	-4.85391	NS
Klhl40	0.308854	0.359548	1.85577	0.0899709	0.459236	-4.10844	NS
Casr	-0.30861	3.35321	-2.45484	0.031614	0.336624	-3.44609	NS
Bambi	-0.308519	2.27065	-3.13226	0.00934576	0.254303	-2.48265	NS
Stk26	0.30849	3.43526	2.94791	0.013026	0.272725	-2.70114	NS
Ovca2	-0.308442	4.34957	-2.85914	0.0152872	0.283104	-2.92642	NS
Vmn2r92	0.308301	1.55406	1.68066	0.120473	0.495647	-4.30011	NS
Klhl18	0.308117	4.34906	1.8156	0.0962706	0.468087	-4.52977	NS
Hdac7	-0.307961	5.12236	-4.7003	0.000618833	0.145897	-0.0201158	NS
Erf	-0.307856	4.90869	-4.06926	0.00178698	0.171562	-1.00014	NS
Gm5641	0.307838	5.94429	3.21706	0.00802487	0.246964	-2.49976	NS
Gjd3	0.307834	0.373684	2.2373	0.0465111	0.372251	-3.75283	NS
Rnf39	0.307708	0.912937	1.41686	0.183732	0.571624	-4.51444	NS
Rbm15	-0.307488	3.10755	-3.65458	0.00368136	0.206464	-1.66203	NS
Vmn2r75	-0.307394	0.224985	-1.20071	0.254641	0.63894	-4.6452	NS
Zbtb43	-0.307135	4.99035	-4.44082	0.000951087	0.158089	-0.417055	NS
1700019L03Rik	0.307098	1.34956	1.4363	0.178253	0.565518	-4.52989	NS
Ikzf2	-0.30709	2.91482	-2.6564	0.0220261	0.316383	-3.11847	NS
Ripply3	-0.306993	0.818122	-2.18972	0.05057	0.384023	-3.75864	NS
Ccnb1	-0.306932	0.0395947	-1.22883	0.244326	0.629053	-4.61395	NS
Tnfsf13	0.306851	0.602393	1.42257	0.182108	0.569914	-4.49139	NS
Rangrf	-0.30676	1.72216	-2.60266	0.0242596	0.32374	-3.22032	NS
Muc1	-0.306617	1.60003	-2.03623	0.0660779	0.420995	-3.90821	NS
Cd200r3	0.306376	0.358801	1.08293	0.3016	0.675721	-4.73087	NS
Veph1	0.30633	0.0323994	1.33314	0.208967	0.598475	-4.53573	NS
Pim1	0.306286	1.63336	2.00048	0.0702832	0.429248	-3.94888	NS
Epha7	0.305581	4.78244	2.33699	0.0389942	0.356411	-3.81771	NS
Ly6c2	-0.305391	0.272431	-1.3787	0.194899	0.584138	-4.51446	NS
Mex3d	-0.305239	4.10259	-2.86645	0.0150869	0.282564	-2.8866	NS
Mid1	-0.30513	5.51948	-2.33639	0.0390357	0.356475	-3.94035	NS
Naa16	-0.305019	3.65506	-1.9377	0.0782759	0.439338	-4.2442	NS
Obscn	-0.305011	-0.0654218	-0.942693	0.365727	0.722493	-4.78785	NS
Ror2	-0.304885	1.70041	-1.8244	0.0948575	0.466155	-4.15555	NS
Plekhf2	-0.304627	2.97219	-2.11265	0.0578678	0.402944	-3.89827	NS
Zfp454	-0.304552	2.57034	-2.52006	0.028133	0.328405	-3.30288	NS
Wnk4	-0.304351	2.16147	-1.60301	0.136736	0.517075	-4.44812	NS
F8	0.30424	2.44399	2.36944	0.0368101	0.348359	-3.5041	NS
Tmc4	-0.303849	4.25603	-3.10532	0.0098098	0.256138	-2.51656	NS
Ebag9	0.303656	3.53922	2.42807	0.033161	0.340213	-3.49791	NS
Gamt	-0.303647	4.2508	-3.01015	0.0116437	0.268503	-2.67031	NS
Lrrk2	0.303371	4.42185	2.66657	0.0216268	0.31439	-3.23761	NS
Lima1	-0.303335	4.36807	-3.36192	0.00619094	0.235825	-2.10965	NS
Clec4a2	-0.303228	0.0135019	-1.31792	0.213847	0.601443	-4.549	NS
Fosb	-0.303228	2.49789	-1.14428	0.27637	0.656606	-4.97886	NS
Hsph1	-0.30313	6.27559	-2.08845	0.0603582	0.411095	-4.43466	NS
Pde2a	-0.30294	5.30942	-2.3264	0.0397334	0.358793	-3.92661	NS
Fancg	-0.302889	2.90426	-1.62276	0.132427	0.511109	-4.53125	NS
Gm21897	0.302813	4.67061	2.90754	0.0140096	0.275892	-2.87616	NS
1600002K03Rik	-0.302747	0.762621	-2.12623	0.0565132	0.400533	-3.82752	NS
Gm20388	0.30262	4.49493	0.974117	0.350566	0.709994	-5.56358	NS
Lsm10	-0.302454	2.08672	-2.01519	0.0685238	0.426459	-3.95101	NS
Mecom	0.301846	1.91029	2.07775	0.0614905	0.413855	-3.86376	NS
Chrm3	0.301683	5.21712	3.06126	0.0106196	0.265298	-2.68458	NS
BC004004	-0.301407	3.333	-1.5796	0.142005	0.524018	-4.66155	NS
Gm6682	-0.301355	-0.0197639	-1.07011	0.30709	0.679854	-4.71553	NS
mt-Nd4l	0.301301	9.84245	5.16632	0.000292734	0.121836	0.501715	NS
Jun	-0.301187	5.52297	-6.81502	2.64311e-05	0.0574925	2.88784	NS
Ptgds	-0.301088	8.7639	-1.53982	0.151363	0.535743	-5.49966	NS
Mrpl32	0.301061	3.11849	2.42254	0.0334897	0.340213	-3.46512	NS
Fsbp	0.300446	1.39008	2.24977	0.0454995	0.371948	-3.66591	NS
Kif20a	0.30039	0.36124	1.0556	0.313389	0.683922	-4.74958	NS
Zcchc10	0.300281	2.68073	3.2482	0.00758885	0.245552	-2.28715	NS
Arhgef19	-0.299824	3.69358	-2.46313	0.0311492	0.336624	-3.47258	NS
Mina	-0.299683	2.96327	-1.98815	0.0717901	0.429961	-4.06753	NS
DHX30	0.29951	3.09081	1.13411	0.280436	0.659674	-5.09059	NS
Lmcd1	-0.299379	1.53641	-2.75867	0.0183222	0.297426	-3.04995	NS
Slc2a4rg-ps	-0.299109	3.38414	-3.23065	0.00783151	0.246964	-2.27261	NS
Rassf10	-0.298885	2.7971	-2.69738	0.0204604	0.309849	-3.05665	NS
DNAJC19	-0.298883	1.4737	-2.24413	0.0459544	0.371948	-3.66636	NS
Pik3r6	-0.298679	0.633278	-1.41376	0.184619	0.572735	-4.50427	NS
Gm10491	0.298665	1.30525	1.35503	0.202104	0.591731	-4.60133	NS
Gm13204	-0.298661	1.18572	-2.28101	0.0430581	0.364543	-3.63744	NS
Ube2cbp	0.298234	0.829877	1.73755	0.109671	0.484099	-4.21512	NS
Bdnf	0.298193	5.0014	2.57498	0.0254954	0.326421	-3.46616	NS
Slc25a35	-0.297966	2.48486	-2.40423	0.0346005	0.345135	-3.46012	NS
Ttn	0.297928	3.65155	1.39916	0.188844	0.578584	-4.92726	NS
1700109H08Rik	0.297923	0.820897	1.15712	0.271304	0.653252	-4.71938	NS
Mobp	-0.297921	10.75	-2.63989	0.0226897	0.320439	-3.90629	NS
Abi3	0.297698	1.82204	1.28888	0.223424	0.611942	-4.72059	NS
Gm12789	-0.297595	-0.0863785	-1.15504	0.272119	0.653639	-4.65634	NS
R3hcc1l	0.297539	3.87021	1.87651	0.0868669	0.454354	-4.35605	NS
Crlf2	0.297531	2.28728	1.95647	0.0758011	0.434959	-4.0322	NS
Dnajc14	-0.297406	1.64535	-1.78502	0.101334	0.471691	-4.19653	NS
Nr1h3	-0.297398	1.09995	-2.19239	0.0503334	0.383359	-3.74001	NS
Bahd1	-0.297079	4.65278	-4.07927	0.00175647	0.171562	-0.97401	NS
Esr2	0.296446	0.411415	0.897427	0.388374	0.737166	-4.85307	NS
Cdh1	-0.296201	2.43796	-1.80548	0.0979203	0.470359	-4.24054	NS
Myo10	-0.295981	6.02618	-4.90731	0.000442107	0.138035	0.272654	NS
Serinc2	-0.295956	0.540514	-1.48682	0.16466	0.550477	-4.4373	NS
Zfp169	-0.295828	4.53136	-3.95016	0.00219508	0.175871	-1.1741	NS
5530401A14Rik	0.295373	-0.180536	1.01974	0.329371	0.694082	-4.72955	NS
Lamc2	0.295219	1.91019	1.16987	0.266345	0.647755	-4.84228	NS
Txnrd1	-0.294976	5.13147	-2.5594	0.026218	0.327976	-3.52127	NS
Ccdc3	-0.294827	3.14522	-2.74779	0.0186848	0.300598	-2.99325	NS
Dctpp1	0.294557	1.81877	2.26527	0.0442723	0.367872	-3.63478	NS
Rilp	-0.294477	0.821954	-1.88074	0.0862468	0.452408	-4.07482	NS
Rasa4	-0.294349	3.88189	-3.71067	0.00333509	0.19411	-1.53746	NS
Anks6	-0.294292	3.81078	-3.58561	0.00415853	0.2127	-1.7303	NS
Zfp707	-0.294229	2.75846	-3.22852	0.00786149	0.246964	-2.30061	NS
Runx1	0.294139	0.635735	1.32382	0.211944	0.600328	-4.5744	NS
Emp3	-0.293995	0.636093	-0.969283	0.352869	0.71147	-4.83972	NS
Clk1	-0.293795	7.00064	-6.46606	4.26368e-05	0.0685203	2.49978	NS
Unc45b	0.293496	0.804776	1.32785	0.210651	0.599523	-4.58225	NS
Ccdc38	-0.293476	0.79387	-1.11699	0.287384	0.666105	-4.75382	NS
Sdc1	0.293426	0.792481	1.68538	0.119542	0.494429	-4.26421	NS
Pifo	0.293291	0.645503	1.14943	0.274332	0.655102	-4.70942	NS
Mbp	-0.293242	12.469	-3.14951	0.0090602	0.253837	-3.12386	NS
Ccdc15	0.292964	0.0637082	0.88276	0.395917	0.743292	-4.8266	NS
Tbx1	-0.292899	-0.0991752	-1.40997	0.185706	0.574307	-4.47714	NS
Rpl22l1	0.292867	5.69268	1.88597	0.085484	0.452278	-4.65718	NS
Fcer2a	0.292737	0.547075	2.04368	0.0652323	0.420466	-3.92505	NS
Prr18	-0.292696	5.63783	-2.42376	0.0334167	0.340213	-3.81356	NS
Lysmd3	0.292593	0.585007	1.75359	0.106788	0.479927	-4.19861	NS
Nrap	0.292522	0.260288	1.63107	0.130648	0.50792	-4.30636	NS
Usmg5	0.292359	6.37306	2.15446	0.0537936	0.393812	-4.33307	NS
Mss51	-0.29224	0.287759	-1.71023	0.114744	0.488233	-4.23825	NS
Prss50	0.292225	0.522906	1.81361	0.0965942	0.468599	-4.14358	NS
Ptgr1	0.292153	0.925003	1.73519	0.110102	0.485118	-4.21897	NS
Gm3095	-0.292109	-0.0369079	-0.458501	0.655361	0.879741	-5.00276	NS
Sox11	-0.291824	4.77214	-5.81138	0.00010926	0.114452	1.53966	NS
Mettl5	0.29149	3.61757	3.02965	0.0112418	0.266317	-2.58401	NS
Kif26a	-0.29147	4.40013	-4.60893	0.000719191	0.145897	-0.166092	NS
Ppara	-0.291386	1.33318	-2.02745	0.067088	0.423589	-3.91659	NS
Gm5859	-0.29113	3.16192	-1.51456	0.157581	0.542994	-4.7076	NS
1810043H04Rik	0.29111	2.68373	3.0029	0.0117968	0.270253	-2.62759	NS
Bag3	-0.290928	3.69492	-2.85172	0.0154929	0.283896	-2.87015	NS
Prkd2	-0.290922	2.33694	-2.72568	0.0194441	0.306093	-3.02325	NS
Itpripl1	-0.290667	1.12069	-1.67096	0.122404	0.497789	-4.29055	NS
Hmg20b	-0.290659	3.5289	-3.00611	0.0117289	0.269967	-2.61957	NS
Ctf1	0.290656	0.0339326	1.24165	0.239737	0.626191	-4.60067	NS
Arhgap15	0.290378	0.968113	1.39645	0.189635	0.579081	-4.53558	NS
4930579G24Rik	-0.290293	0.722286	-1.2442	0.238833	0.6255	-4.64948	NS
Il1r1	0.289974	2.78479	1.52819	0.154199	0.539623	-4.61274	NS
Trim7	-0.289891	1.64481	-1.38143	0.194082	0.583605	-4.61921	NS
Lrrc28	0.289839	3.90875	3.40481	0.0057345	0.234668	-2.01168	NS
Art3	0.289611	1.53154	1.86342	0.0888148	0.458225	-4.10093	NS
Rnf135	-0.289576	2.12086	-1.72465	0.112042	0.486112	-4.30401	NS
Rtp1	0.289411	0.563881	1.90752	0.0824105	0.446479	-4.05462	NS
Qars	0.289239	4.30314	2.96977	0.0125227	0.270283	-2.73359	NS
Amd1	-0.28915	4.87596	-0.843165	0.416778	0.753987	-5.77422	NS
Zar1	0.288884	0.764223	1.32215	0.212481	0.600581	-4.58427	NS
Zfp39	0.288779	3.45082	3.07151	0.0104253	0.262757	-2.5139	NS
Amotl2	-0.288677	5.15912	-3.44449	0.00534285	0.225798	-2.04301	NS
Tmem63a	-0.288614	4.73867	-1.91639	0.0811751	0.444165	-4.46932	NS
Pfkfb1	0.288571	0.175035	1.35897	0.200891	0.590918	-4.52243	NS
Nsun7	-0.288376	1.82106	-1.11816	0.286906	0.665525	-4.8849	NS
Ush1c	0.28836	0.585679	1.18431	0.260811	0.643686	-4.67855	NS
Gm10443	0.28833	3.9309	2.34901	0.0381711	0.352875	-3.66948	NS
Gm6472	0.287858	5.47405	3.28126	0.00715217	0.243028	-2.34212	NS
Rbpj	-0.287567	4.79154	-1.47714	0.167195	0.553257	-5.08428	NS
Cyp2u1	-0.287549	2.07039	-2.61524	0.0237173	0.323029	-3.18194	NS
Sox13	-0.287435	3.82328	-3.51009	0.00475439	0.222442	-1.84736	NS
Arc	-0.286939	4.16429	-1.84705	0.0913059	0.461686	-4.46552	NS
Nphp3	-0.286837	4.7503	-1.84822	0.0911253	0.461338	-4.57086	NS
Myl12a	-0.286736	2.24035	-1.67513	0.121571	0.497252	-4.37471	NS
Mag	-0.286724	8.92729	-2.94821	0.013019	0.272725	-3.23559	NS
Zfp317	0.286657	-1.32065	0.177761	0.862085	0.960647	-4.91308	NS
Glb1l2	0.286491	0.846162	1.21215	0.250403	0.635944	-4.67985	NS
Ninj2	-0.28642	0.810593	-1.68385	0.119841	0.494571	-4.26752	NS
Clrn1	0.28623	0.770493	1.60678	0.135904	0.515666	-4.33668	NS
Spata5	0.286131	2.05776	0.998013	0.339346	0.701392	-5.01092	NS
Zfp354b	-0.285918	2.20394	-2.80919	0.0167277	0.287925	-2.9186	NS
Fam175a	-0.285885	2.47702	-1.92451	0.0800586	0.441851	-4.09574	NS
Hpgd	-0.285848	1.94633	-2.53501	0.0273899	0.328237	-3.2914	NS
Mmp11	-0.285677	1.04147	-1.47184	0.168594	0.554345	-4.4779	NS
En2	-0.285475	0.634462	-1.20599	0.252679	0.63824	-4.67144	NS
Col12a1	0.285258	4.26404	2.1902	0.0505279	0.384023	-3.96372	NS
Rorc	0.285227	0.525566	1.37909	0.194782	0.583907	-4.52336	NS
Ggt5	-0.285221	0.460312	-0.810914	0.434308	0.763624	-4.91363	NS
Il10ra	-0.285127	2.23504	-3.34042	0.0064334	0.238133	-2.21514	NS
Gm5537	0.285072	5.01889	1.65728	0.125179	0.501314	-4.87412	NS
BC055324	0.285051	1.1973	1.30518	0.218007	0.605744	-4.63481	NS
Gm10409	0.284969	3.03254	2.6137	0.023783	0.323029	-3.18212	NS
Gm3020	0.284969	3.03254	2.6137	0.023783	0.323029	-3.18212	NS
Cdc42ep1	-0.284968	4.3168	-2.5499	0.0266687	0.328237	-3.42092	NS
Pgpep1l	-0.284967	-0.0235942	-1.39223	0.190875	0.579677	-4.49265	NS
Med12	-0.284963	5.98077	-3.07415	0.0103758	0.26273	-2.7563	NS
Pdk4	-0.284854	3.03858	-3.27108	0.00728381	0.243028	-2.22112	NS
Ifi27l2a	-0.284768	0.0946865	-1.39923	0.188821	0.578584	-4.49134	NS
Maml2	-0.284267	4.30689	-3.77807	0.00296295	0.189554	-1.43888	NS
Myzap	0.28421	1.30187	1.15085	0.273769	0.654747	-4.77673	NS
Arhgap29	-0.284196	2.53527	-1.43419	0.178842	0.566003	-4.68839	NS
Matn1	-0.284172	0.00731867	-1.54962	0.149011	0.53265	-4.3717	NS
N4bp2	-0.284132	1.70053	-0.885934	0.394276	0.741731	-5.04544	NS
Nat14	0.284124	2.24692	1.84218	0.0920594	0.462887	-4.1698	NS
Zscan2	-0.283997	2.82759	-3.31408	0.00674388	0.240299	-2.174	NS
Igfbp6	-0.283968	1.55427	-1.71625	0.113609	0.487187	-4.26637	NS
F3	0.283768	5.90217	3.08772	0.0101255	0.259671	-2.7174	NS
Fbxo46	-0.283361	3.59989	-3.3789	0.00600595	0.235825	-2.04746	NS
Tiparp	-0.283268	4.42161	-3.03768	0.0110803	0.265508	-2.64298	NS
Fxyd2	0.283231	1.30612	1.44376	0.176189	0.564213	-4.51915	NS
Slc22a6	-0.283181	2.15739	-1.36358	0.199478	0.589443	-4.70512	NS
Tob2	-0.28306	5.12957	-4.15386	0.00154562	0.171562	-0.875498	NS
Oxt	-0.283021	5.58156	-0.597591	0.562	0.833495	-6.08257	NS
Mylip	-0.282917	4.22113	-3.17215	0.008699	0.253733	-2.40506	NS
4932418E24Rik	0.282889	0.388274	1.15669	0.271473	0.653396	-4.68288	NS
Slc17a6	0.282854	8.52114	2.73623	0.0190781	0.303937	-3.56852	NS
Aspg	-0.282837	2.04348	-2.10448	0.0586975	0.405958	-3.83753	NS
Casp8ap2	0.28275	4.3556	3.33411	0.00650641	0.238133	-2.14852	NS
Glis1	-0.282545	0.96962	-1.1769	0.263641	0.646085	-4.72567	NS
Vmn2r31	0.282239	1.96235	2.20768	0.0490001	0.378338	-3.70538	NS
Thsd7b	0.282019	4.73889	4.24685	0.00131909	0.163152	-0.711874	NS
Rcsd1	0.281948	2.65882	1.78051	0.102101	0.472951	-4.29012	NS
Elovl1	-0.281696	5.00903	-3.74735	0.00312693	0.189554	-1.52799	NS
Slc11a1	0.281431	1.17881	1.47617	0.16745	0.553477	-4.4788	NS
Tulp3	-0.281408	4.6824	-4.33481	0.00113657	0.158943	-0.575722	NS
Gm13340	-0.281307	1.67928	-2.68136	0.0210589	0.313807	-3.12758	NS
Zfp82	-0.281296	2.33452	-1.63989	0.128784	0.506179	-4.42725	NS
Epn3	-0.281089	1.8875	-1.2598	0.23336	0.620318	-4.76701	NS
Nfkbie	-0.281089	0.926896	-1.93716	0.0783475	0.439432	-4.01655	NS
Cwc22	0.280859	4.56456	2.80785	0.0167681	0.287925	-3.02706	NS
Slc24a5	0.2808	2.77611	1.96643	0.0745181	0.433417	-4.06543	NS
Plekhg2	-0.280784	3.24719	-2.30315	0.0414044	0.361752	-3.65787	NS
Irf3	0.280712	0.353564	0.466951	0.649487	0.877378	-5.04067	NS
Slc16a5	0.280554	0.279117	1.22298	0.246443	0.631714	-4.62835	NS
Npy	0.280342	5.68015	1.92253	0.0803292	0.442151	-4.60116	NS
Rffl	-0.280241	4.424	-3.04092	0.0110158	0.265508	-2.63801	NS
Tmsb15b1	0.280225	0.269512	1.55159	0.14854	0.531917	-4.37288	NS
Zfp72	0.280121	-0.0128157	0.685801	0.506786	0.801856	-4.91505	NS
Esco1	-0.280098	4.62606	-3.82821	0.0027141	0.18593	-1.37242	NS
Rab37	0.279681	2.98917	2.24216	0.0461141	0.371948	-3.7113	NS
Prrg4	0.279383	1.98245	1.69686	0.117305	0.491057	-4.31607	NS
Ptger2	-0.27935	0.402112	-1.41007	0.185678	0.574307	-4.49542	NS
mt-Nd5	0.279332	12.2486	7.26929	1.45159e-05	0.04508	3.446	NS
Cdr2l	-0.279231	4.87149	-5.12285	0.0003135	0.121836	0.602435	NS
Col20a1	-0.279206	2.8542	-1.80434	0.098108	0.470484	-4.29557	NS
Xkr7	-0.279028	1.82091	-2.00932	0.0692211	0.427242	-3.94555	NS
Gm13889	-0.278759	4.5698	-4.30694	0.00119136	0.158943	-0.617853	NS
Glcci1	-0.278313	4.65531	-2.0895	0.0602479	0.41084	-4.1955	NS
Mfap5	0.277962	0.505859	1.0311	0.324244	0.690785	-4.77869	NS
Pmf1	0.277935	2.22339	2.43522	0.0327404	0.33943	-3.41502	NS
Zfp804a	0.277897	4.2511	2.32322	0.0399579	0.358793	-3.7577	NS
Gm9769	0.277854	3.40883	2.31899	0.040259	0.359095	-3.64548	NS
Bcorl1	-0.2778	4.49913	-2.49926	0.0292006	0.330475	-3.52796	NS
Gm973	0.277705	3.86577	3.37243	0.0060757	0.235825	-2.06109	NS
Ubap2l	-0.277692	5.27849	-2.30107	0.0415567	0.361752	-3.96242	NS
Mrgprc2-ps	0.277341	2.43479	1.90194	0.0831965	0.448033	-4.11312	NS
RP23-47K10.3	-0.277316	0.411435	-0.928441	0.372754	0.727219	-4.84071	NS
Sh3pxd2b	-0.277239	5.00529	-3.60842	0.00399405	0.209264	-1.75643	NS
Ddit4l	-0.277076	1.70995	-0.839786	0.418593	0.754888	-5.07867	NS
Ccdc101	0.276934	3.18704	2.56608	0.0259059	0.327595	-3.26071	NS
Trim68	-0.27674	1.19481	-0.618336	0.548721	0.824415	-5.11568	NS
Fkbp7	0.276624	1.27975	1.96423	0.0747997	0.433567	-3.98624	NS
Gbp5	-0.276432	1.03014	-1.47999	0.166446	0.552637	-4.46969	NS
Fam117a	-0.276203	2.44452	-2.13778	0.055385	0.396971	-3.81587	NS
Msx1	-0.275983	1.13781	-1.82913	0.0941051	0.465991	-4.12927	NS
Tpst2	-0.275899	2.33364	-1.98831	0.0717703	0.429961	-4.00129	NS
Hcrtr2	0.275847	3.68004	3.25798	0.0074568	0.243028	-2.23367	NS
Sco2	0.275764	1.99035	2.4433	0.0322719	0.338809	-3.40905	NS
Spa17	0.275686	1.23902	2.01367	0.0687035	0.426459	-3.93282	NS
Uba1y	0.275648	1.28434	1.97076	0.0739667	0.432865	-3.97916	NS
Grp	0.275635	2.01091	2.27456	0.0435518	0.36552	-3.62206	NS
Chrnb4	0.275578	1.01877	1.49122	0.16352	0.549841	-4.45412	NS
Myo1f	-0.275213	0.894347	-1.32847	0.210455	0.599523	-4.59404	NS
Gch1	-0.275107	2.42642	-2.2135	0.0485011	0.376991	-3.71436	NS
Rhebl1	-0.274708	0.820933	-1.72409	0.112146	0.486112	-4.22905	NS
Dock6	-0.274699	5.02015	-2.64304	0.0225617	0.319503	-3.36777	NS
Gm13509	-0.274609	-0.185689	-0.561068	0.5858	0.844972	-4.95177	NS
Fam167a	-0.274352	3.85823	-4.18695	0.00146069	0.16653	-0.820036	NS
Col8a1	0.274331	3.29376	2.20604	0.0491411	0.378825	-3.79554	NS
RP24-393I15.4	0.274218	0.631012	1.65421	0.125809	0.501677	-4.2901	NS
Kat5	0.274197	3.44932	1.10015	0.294351	0.669597	-5.20675	NS
C4bp	0.274177	0.334872	1.23695	0.241414	0.627866	-4.62172	NS
Glipr1	0.274157	0.845957	1.33852	0.207262	0.596607	-4.57664	NS
Gm29216	0.274045	10.8634	3.26255	0.007396	0.243028	-2.80927	NS
Gpr126	0.273865	1.45049	1.23071	0.243651	0.628184	-4.72657	NS
Tnni1	-0.273852	2.41386	-1.95708	0.0757225	0.434959	-4.04794	NS
mt-Nd4	0.273842	12.8029	4.31905	0.00116722	0.158943	-1.0709	NS
Stk40	-0.273815	4.58718	-4.33139	0.00114314	0.158943	-0.580319	NS
Rsph14	-0.273584	0.388054	-1.70164	0.116383	0.490331	-4.24575	NS
Stxbp6	0.273574	5.63645	2.01591	0.0684388	0.42626	-4.45274	NS
Zfp276	-0.27352	4.96433	-4.35636	0.00109602	0.158943	-0.547975	NS
Taf5	-0.273508	2.84515	-2.94604	0.01307	0.272871	-2.69916	NS
Adam12	-0.273284	3.58236	-2.18963	0.0505785	0.384023	-3.86801	NS
Gm17022	-0.273132	1.13435	-1.44057	0.177069	0.564749	-4.51365	NS
Acat3	0.272847	1.15897	1.45119	0.174151	0.561756	-4.50031	NS
Uhrf2	-0.272811	5.85549	-4.09943	0.00169668	0.171562	-1.00936	NS
Dact1	-0.272788	3.65051	-3.32217	0.00664692	0.238326	-2.13545	NS
Shroom3	-0.272371	3.05414	-2.56918	0.0257623	0.326962	-3.2519	NS
Nr3c2	-0.272164	4.68073	-2.77261	0.0178678	0.295295	-3.10855	NS
Prdm12	-0.271703	1.56005	-1.17279	0.265217	0.646928	-4.79988	NS
Vash2	0.271697	3.32561	2.32354	0.0399352	0.358793	-3.62925	NS
Zbtb5	-0.271568	4.12302	-3.28173	0.0071461	0.243028	-2.22099	NS
Gtf3c6	-0.271502	1.73551	-1.55277	0.14826	0.531917	-4.45565	NS
Fgd3	-0.271464	3.98103	-3.10086	0.00988887	0.256138	-2.49977	NS
Ssh1	-0.271324	5.55442	-3.49663	0.00486948	0.222442	-1.99292	NS
Gm8773	0.271309	0.380024	1.63031	0.13081	0.50792	-4.30795	NS
Klhl41	-0.271195	1.18159	-1.23469	0.242222	0.628184	-4.70007	NS
Cox20	0.271098	2.62818	2.35804	0.0375635	0.35161	-3.52582	NS
Plp1	-0.270775	12.2742	-2.759	0.0183114	0.297426	-3.80487	NS
Htr1f	-0.270438	-0.070974	-1.38015	0.194464	0.58379	-4.50002	NS
Atp10b	-0.270354	3.39774	-2.31056	0.0408645	0.360135	-3.66503	NS
Tfeb	-0.270158	3.69139	-2.61361	0.0237869	0.323029	-3.24035	NS
Fign	0.270116	4.05032	2.20328	0.0493801	0.379633	-3.91066	NS
Uhrf1	0.270026	0.527104	1.10238	0.293418	0.668936	-4.73295	NS
Fam214b	-0.270017	5.89214	-2.58015	0.0252599	0.325819	-3.5859	NS
Tmem194	-0.270006	2.89495	-1.66791	0.123018	0.49845	-4.47373	NS
Setd8	-0.269975	5.11428	-3.58028	0.00419793	0.213451	-1.81242	NS
Riok3	0.269934	4.94384	3.36069	0.00620452	0.235825	-2.15559	NS
Lbr	-0.269717	4.33198	-3.00198	0.0118165	0.270279	-2.69182	NS
Prkcg	0.269714	5.63317	1.44451	0.175982	0.563923	-5.26078	NS
Th	-0.269677	5.35583	-1.08287	0.301627	0.675721	-5.64227	NS
Gm9894	0.269565	0.636809	1.55195	0.148454	0.531917	-4.38188	NS
Mppe1	-0.26954	2.83893	-1.96786	0.0743361	0.433417	-4.07871	NS
Tekt4	0.269449	2.35752	1.60315	0.136706	0.517075	-4.46409	NS
Zbtb32	-0.269342	0.481482	-1.74032	0.10917	0.483437	-4.21085	NS
Tmem181c-ps	-0.26902	1.39641	-2.11757	0.0573736	0.402526	-3.81442	NS
Polg2	-0.268934	2.24103	-2.00446	0.0698033	0.428421	-3.974	NS
Slc2a5	0.268892	1.70938	1.98721	0.0719062	0.429961	-3.96603	NS
Thyn1	0.26885	3.93059	3.14032	0.00921125	0.254102	-2.42898	NS
Inppl1	-0.268623	5.59362	-5.01166	0.000374024	0.129956	0.444127	NS
Gm26566	-0.268573	0.685751	-1.44118	0.176901	0.564749	-4.48355	NS
Rfx4	-0.268432	4.56648	-3.76195	0.00304785	0.189554	-1.47565	NS
Aldh8a1	-0.268201	0.406755	-1.21405	0.249705	0.635407	-4.64785	NS
Lmln	-0.268137	4.93972	-1.85772	0.0896742	0.458924	-4.59017	NS
Cdh15	0.268112	1.80434	1.51488	0.157502	0.542994	-4.49619	NS
Tmem98	-0.268082	3.3668	-2.1379	0.0553737	0.396971	-3.91237	NS
Gm2916	-0.267985	0.243241	-0.875128	0.399881	0.744823	-4.85495	NS
Ctla2a	0.267962	2.43065	1.26754	0.230678	0.618395	-4.83514	NS
Emr1	0.267841	2.04969	2.4927	0.0295451	0.331293	-3.34393	NS
Top3b	-0.267838	2.33165	-0.520339	0.612957	0.859919	-5.38646	NS
Cyth2	-0.26776	1.74376	-1.67958	0.120685	0.49624	-4.32005	NS
Col9a3	-0.267629	5.11193	-1.92125	0.0805041	0.442151	-4.52539	NS
I830077J02Rik	-0.26761	0.379627	-1.15632	0.271618	0.653396	-4.68774	NS
P2rx5	0.2676	1.41814	1.87583	0.0869674	0.454625	-4.0841	NS
Nod2	0.267557	0.360139	1.54532	0.150038	0.534026	-4.37992	NS
Slc32a1	-0.267544	7.15456	-2.10148	0.0590048	0.407041	-4.51085	NS
Zfp438	-0.267532	1.96678	-1.14266	0.277017	0.65689	-4.88638	NS
Zcchc2	-0.267308	4.98937	-3.26047	0.00742369	0.243028	-2.33393	NS
Nr6a1	0.266905	3.0246	1.96409	0.0748187	0.433567	-4.09878	NS
Ptch1	-0.266594	7.45803	-4.20517	0.001416	0.164701	-0.941473	NS
Rad54l	0.266573	1.49371	0.810293	0.43465	0.763646	-5.04874	NS
Ybx3	-0.266401	4.03608	-3.91185	0.002346	0.177548	-1.22704	NS
Il21r	0.266398	0.453857	1.26802	0.230514	0.618395	-4.606	NS
Rslcan18	-0.266356	1.14885	-1.7239	0.11218	0.486112	-4.23807	NS
Armcx5	0.266223	5.17474	4.23341	0.00134955	0.163152	-0.747241	NS
Kcnj13	-0.266217	0.337545	-1.08349	0.301363	0.675648	-4.73491	NS
Slc16a3	0.266206	2.24415	1.55247	0.148332	0.531917	-4.50658	NS
Sec16b	0.26603	0.687424	1.53144	0.153403	0.538152	-4.40177	NS
Cd4	0.266013	-0.0831102	0.73455	0.47771	0.788869	-4.88669	NS
2310034G01Rik	-0.265865	0.329737	-1.06421	0.309639	0.681122	-4.74675	NS
Pcyt2	-0.265755	6.67502	-3.91857	0.00231879	0.177163	-1.37066	NS
Gpr63	-0.265712	1.50779	-1.46777	0.169677	0.555497	-4.52023	NS
Dmkn	0.265564	1.20307	1.14074	0.277782	0.657624	-4.77326	NS
Sox2	-0.265421	5.49557	-4.43994	0.000952491	0.158089	-0.437039	NS
Igf2	-0.265344	7.02688	-2.66591	0.0216525	0.31439	-3.56172	NS
Lztr1	0.265195	5.77673	4.73124	0.000588273	0.145897	0.0117162	NS
Suv39h2	-0.265132	2.4065	-2.35478	0.0377814	0.352071	-3.52465	NS
Spib	0.265027	0.189455	1.24449	0.238729	0.625452	-4.6074	NS
Pllp	-0.265012	5.77837	-2.49935	0.0291959	0.330475	-3.70669	NS
Abhd4	0.264867	6.26135	1.77385	0.103243	0.473542	-4.90108	NS
Slc37a1	-0.264496	2.46593	-1.66876	0.122848	0.49845	-4.41012	NS
Slitrk6	0.264435	4.22529	1.53004	0.153746	0.538453	-4.88962	NS
Ehbp1l1	-0.264248	4.00829	-1.29542	0.221237	0.609613	-5.14138	NS
1810010H24Rik	0.264223	2.39319	2.70333	0.0202425	0.309849	-3.05382	NS
Gm8923	-0.264166	2.40215	-1.82568	0.0946542	0.466155	-4.21171	NS
Morc4	0.264095	3.5392	1.92431	0.0800861	0.441851	-4.2312	NS
Cutc	0.264078	2.15842	2.13408	0.0557444	0.397983	-3.80225	NS
Alpl	-0.263753	2.96562	-1.50606	0.159721	0.544582	-4.68052	NS
Xlr3a	0.263683	2.59514	1.0288	0.325279	0.690871	-5.08793	NS
Polr2k	0.263678	3.40863	1.89303	0.0844664	0.450377	-4.25332	NS
Adpgk	0.263638	2.73939	0.888115	0.393151	0.741115	-5.23187	NS
Rhpn1	-0.263581	3.20926	-3.16147	0.00886745	0.253837	-2.37739	NS
Ifit1	0.263434	1.28325	0.741309	0.473763	0.786875	-5.05622	NS
Ndnf	-0.263401	4.02113	-0.807477	0.436204	0.764668	-5.61224	NS
Casc1	0.26326	1.66635	1.42313	0.181951	0.569754	-4.5738	NS
Ptpn6	-0.26323	1.23933	-1.24783	0.237551	0.624022	-4.69553	NS
Gm17205	0.263123	0.683801	1.23885	0.240733	0.62681	-4.64535	NS
Mxd1	-0.2631	4.77565	-4.31791	0.00116947	0.158943	-0.603303	NS
Vill	-0.263027	2.31003	-1.75651	0.106271	0.479927	-4.28577	NS
Chmp4c	-0.262876	2.07396	-2.80932	0.0167236	0.287925	-2.92884	NS
Trpv3	-0.262855	0.715204	-1.39418	0.190302	0.579608	-4.5255	NS
Isg15	0.262734	0.634467	1.44013	0.177191	0.564749	-4.47841	NS
Nagpa	-0.262435	2.59213	-1.21996	0.247542	0.633307	-4.92237	NS
G0s2	0.262396	2.06216	2.03546	0.0661667	0.420995	-3.92118	NS
Pagr1a	-0.262248	4.49582	-2.95812	0.0127884	0.270283	-2.78123	NS
Sall3	-0.262209	3.66978	-2.24022	0.0462724	0.371948	-3.80613	NS
Phlda1	-0.262123	4.10857	-3.66572	0.00360977	0.20497	-1.61012	NS
Aldh1a1	-0.262008	4.84499	-0.667048	0.518247	0.807003	-5.89649	NS
Lsr	-0.261964	2.24308	-1.54775	0.149456	0.532918	-4.52023	NS
Slc26a3	0.261799	1.14229	1.56026	0.146491	0.529431	-4.39681	NS
Layn	-0.261706	0.962372	-1.71839	0.113207	0.486678	-4.23774	NS
Palb2	0.261673	0.750955	0.965715	0.354575	0.712359	-4.8479	NS
Rad51	0.261659	1.17628	1.0769	0.304174	0.677061	-4.81883	NS
Slco1a4	-0.261642	5.80403	-2.83436	0.0159856	0.28623	-3.14619	NS
Nfatc1	0.261546	1.7966	0.862878	0.406301	0.747635	-5.06765	NS
Gad1	-0.261457	8.14224	-2.07958	0.0612959	0.413855	-4.64195	NS
Pde3b	0.261212	4.24831	1.97452	0.0734913	0.432131	-4.28469	NS
Galnt5	-0.2612	-0.016877	-1.31976	0.213253	0.600949	-4.54621	NS
Phactr4	-0.261186	4.24544	-2.15465	0.0537756	0.393812	-4.02722	NS
Crlf3	-0.261111	4.0684	-3.48894	0.00493652	0.222884	-1.88768	NS
Ddr1	-0.260957	7.07764	-3.73858	0.00317545	0.189915	-1.70827	NS
Plet1	0.260915	0.0902592	1.22505	0.245696	0.630794	-4.61553	NS
Myl4	0.260831	0.344341	1.20662	0.252443	0.638016	-4.6445	NS
Tanc1	0.260756	5.19981	1.56644	0.145044	0.527145	-5.02919	NS
2610042L04Rik	0.260737	1.24687	0.803652	0.438321	0.765918	-5.01347	NS
Hc	0.260563	-0.265034	0.635555	0.537835	0.819015	-4.90971	NS
Sp110	-0.260078	0.250711	-0.998434	0.33915	0.701301	-4.782	NS
Lyar	0.260054	3.32278	3.14599	0.00911773	0.253837	-2.4002	NS
Cnp	-0.260016	9.71971	-2.66802	0.0215703	0.31439	-3.78345	NS
Lrch4	-0.259901	4.27168	-2.50915	0.0286885	0.329705	-3.47931	NS
Cbln2	0.259866	5.56233	3.60871	0.00399203	0.209264	-1.79855	NS
Gm7334	0.259625	2.86217	1.36387	0.19939	0.589443	-4.81131	NS
Ppp1r14a	-0.259581	3.21167	-1.79077	0.100364	0.471377	-4.36815	NS
Eva1c	0.259565	0.504515	0.965474	0.354691	0.712359	-4.82136	NS
C230052I12Rik	-0.25952	1.69399	-2.31756	0.0403608	0.359095	-3.57227	NS
Slc16a1	-0.25938	5.98712	-2.63859	0.022743	0.320439	-3.49886	NS
Foxd1	-0.259361	1.61887	-1.48382	0.165442	0.551587	-4.5152	NS
Pirb	0.259287	0.23078	1.63121	0.130619	0.50792	-4.30613	NS
Plag1	-0.259179	2.13702	-1.82123	0.0953648	0.46653	-4.19111	NS
Med21	0.259152	4.13016	2.38867	0.0355723	0.345664	-3.63844	NS
Tagap	-0.2589	1.75479	-1.75051	0.107337	0.481322	-4.24199	NS
Cnot1	-0.258878	6.15008	-2.4764	0.0304189	0.333882	-3.78948	NS
Spry4	-0.258819	4.1518	-3.1903	0.00841993	0.24974	-2.36994	NS
Pawr	-0.258761	1.68372	-2.60722	0.0240617	0.323029	-3.21828	NS
Lrp2	-0.2587	2.81035	-1.92132	0.0804952	0.442151	-4.13709	NS
Grem1	0.25869	2.83724	3.02022	0.0114344	0.267233	-2.59518	NS
Agtr1a	0.258673	1.35276	1.1808	0.262148	0.644896	-4.75868	NS
Gm11870	-0.258549	0.28962	-1.39341	0.19053	0.579608	-4.5036	NS
Lnx2	-0.258541	2.47536	-1.48655	0.164732	0.550477	-4.62138	NS
C4b	-0.258365	5.48634	-4.09037	0.0017233	0.171562	-0.999293	NS
Dgcr14	0.258303	3.99633	2.97998	0.0122943	0.270283	-2.68817	NS
Ccdc159	-0.258233	1.77047	-1.19219	0.257833	0.641452	-4.81195	NS
Tmem170	-0.258183	2.76761	-3.10954	0.00973558	0.256138	-2.46847	NS
Zfand3	-0.258162	4.02345	-1.05838	0.312171	0.683374	-5.39472	NS
Acvrl1	-0.258156	3.37216	-2.39654	0.0350774	0.345401	-3.5345	NS
Zbed6	-0.257993	6.70935	-5.60354	0.000149135	0.114544	1.29851	NS
Rcor3	-0.257731	4.06392	-3.98789	0.00205624	0.175871	-1.11023	NS
Dram1	-0.257713	1.04636	-0.962748	0.355998	0.713513	-4.89283	NS
Casq1	-0.25761	0.340246	-1.09307	0.297315	0.672669	-4.72857	NS
Nars	0.257271	6.4131	2.90178	0.0141558	0.27654	-3.09005	NS
Tnfrsf23	0.256974	0.485903	1.14622	0.275602	0.656405	-4.69873	NS
Tifa	-0.25693	2.5187	-1.80556	0.0979083	0.470359	-4.24953	NS
Slc12a8	0.256849	1.71481	1.61591	0.133908	0.51325	-4.38092	NS
Kif6	-0.256848	2.30703	-2.00603	0.069614	0.428279	-3.9766	NS
D930016D06Rik	0.256753	3.70001	2.5612	0.0261335	0.327753	-3.31502	NS
Klhl6	0.256752	0.442137	1.26471	0.231657	0.618918	-4.60817	NS
Tle6	0.256743	1.77469	1.36619	0.19868	0.588699	-4.64136	NS
D830030K20Rik	0.256655	1.89643	1.43366	0.178989	0.566229	-4.58981	NS
Trpv4	0.256621	1.62223	1.72586	0.111817	0.486112	-4.25642	NS
Fgl1	-0.256554	0.184712	-1.42862	0.180401	0.567736	-4.47162	NS
Gga2	-0.256484	5.56444	-4.5311	0.000818158	0.152421	-0.295904	NS
Dcdc2b	-0.256359	1.61717	-1.73772	0.109641	0.484099	-4.24696	NS
Slc27a3	-0.256321	3.53506	-2.96334	0.0126688	0.270283	-2.68572	NS
Ankrd45	0.25627	4.46828	1.49878	0.161577	0.547201	-4.98083	NS
Tex16	0.256199	0.185743	0.70992	0.492269	0.794479	-4.92587	NS
Mis18bp1	-0.256166	0.902245	-1.02385	0.32751	0.692512	-4.83299	NS
Aanat	-0.256143	0.729006	-1.57104	0.143974	0.525679	-4.37013	NS
Gm17555	0.256042	1.77941	1.91836	0.080902	0.443032	-4.04859	NS
Usp50	-0.255976	0.471908	-1.34837	0.204174	0.592938	-4.54868	NS
Pcbp2	-0.255873	2.68254	-0.644617	0.532155	0.815986	-5.40054	NS
Zfp933	-0.255747	4.19281	-3.92195	0.00230522	0.177053	-1.2112	NS
Elovl7	-0.255336	4.96717	-2.40395	0.0346176	0.345135	-3.75055	NS
Gm11839	-0.255299	1.42887	-1.59342	0.138875	0.520843	-4.38685	NS
Tenc1	-0.25527	3.52153	-1.51643	0.157113	0.542765	-4.77656	NS
Trf	-0.255254	7.85596	-1.5762	0.142785	0.524742	-5.36534	NS
BC089491	-0.254757	0.652057	-1.22867	0.244384	0.629053	-4.65558	NS
Gm27029	-0.254715	1.37697	-0.897507	0.388333	0.737166	-4.98484	NS
P2rx3	-0.254711	0.749336	-1.51895	0.156484	0.542287	-4.41815	NS
Inpp4b	0.254685	4.28768	2.6921	0.020656	0.310628	-3.18003	NS
Otoa	0.254637	1.30354	1.18979	0.258736	0.642023	-4.74499	NS
Adam28	0.254495	-0.0548338	0.824833	0.426683	0.758876	-4.84622	NS
Itga7	-0.254474	3.60896	-1.77925	0.102317	0.472951	-4.45394	NS
Fcgrt	-0.254446	2.54974	-2.21584	0.0483013	0.376753	-3.71843	NS
Rbm12	-0.254287	4.66091	-1.77163	0.103625	0.473897	-4.66366	NS
Fignl1	-0.254285	0.371831	-1.35429	0.202333	0.591923	-4.53842	NS
Tfdp1	0.254252	3.9386	3.00523	0.0117475	0.26997	-2.6435	NS
Mdfi	0.254092	0.110331	0.975257	0.350025	0.709827	-4.77872	NS
Isl1	-0.254091	4.57057	-2.2352	0.0466831	0.372289	-3.95682	NS
Parvg	0.254023	1.84024	2.41488	0.0339498	0.342193	-3.44987	NS
Gm28551	-0.253924	1.63422	-0.977259	0.349076	0.709549	-4.9676	NS
Gm12429	-0.253916	0.255881	-1.05725	0.312668	0.683374	-4.74488	NS
Mme	0.253907	4.28481	1.98514	0.0721623	0.429961	-4.27509	NS
Mrpl47	0.25377	3.93856	2.65046	0.0222628	0.317887	-3.20397	NS
Vash1	-0.253753	4.50263	-3.94241	0.00222476	0.175871	-1.18528	NS
Ptges	-0.253627	2.21607	-1.01337	0.332275	0.695577	-5.04037	NS
Apol8	0.25358	1.14004	1.39185	0.190988	0.579677	-4.55322	NS
Gm10401	0.253183	1.39331	1.32666	0.211032	0.599523	-4.63543	NS
Neu4	-0.253046	4.7864	-2.59244	0.0247089	0.324845	-3.4182	NS
Tcte1	-0.253038	0.573519	-0.421425	0.681419	0.890127	-5.09657	NS
Fbln5	-0.252957	0.41165	-0.985391	0.345239	0.70644	-4.80579	NS
Gm3558	-0.252653	2.27866	-1.45432	0.173299	0.560869	-4.62678	NS
Snx8	-0.252386	4.4321	-2.17738	0.0516766	0.386727	-4.02344	NS
Grm2	0.252232	5.14312	1.53518	0.15249	0.537148	-5.06049	NS
Irf9	-0.252162	3.93862	-2.07993	0.0612585	0.413855	-4.08698	NS
Zswim3	-0.252041	3.22584	-3.32897	0.00656662	0.238326	-2.1281	NS
Ankrd34c	0.252013	3.72774	1.97447	0.0734976	0.432131	-4.1923	NS
Pax4	-0.252003	1.5223	-0.99465	0.340909	0.702369	-4.93692	NS
Six4	-0.251776	0.824985	-1.48847	0.164232	0.550477	-4.44938	NS
Fbxl13	0.251436	0.00818348	0.803568	0.438367	0.765918	-4.86288	NS
Izumo4	0.251062	1.67501	0.917593	0.378166	0.731026	-5.00747	NS
Cyp2f2	0.250996	1.03665	0.878378	0.39819	0.7441	-4.93781	NS
Cbln4	0.250959	5.64928	2.28797	0.042531	0.363574	-4.0269	NS
Pfkfb3	-0.250935	5.66458	-4.62279	0.000702929	0.145897	-0.155886	NS
Tecta	0.250766	0.159542	0.861894	0.40682	0.747787	-4.84708	NS
Ttf2	-0.250743	1.76997	-1.54465	0.1502	0.534234	-4.46725	NS
A630010A05Rik	-0.250657	0.320846	-1.4143	0.184465	0.572735	-4.48828	NS
Idi1	-0.250562	6.22997	-3.89373	0.00242109	0.178082	-1.37933	NS
Smim18	0.250449	2.86854	1.88329	0.0858749	0.452278	-4.18635	NS
Gm960	-0.250198	1.33813	-1.13931	0.278352	0.6579	-4.79763	NS
Prr5l	-0.250023	3.7713	-1.53955	0.15143	0.535743	-4.79902	NS
Cnnm4	-0.249947	4.04711	-4.25606	0.0012986	0.163152	-0.706268	NS
Pidd1	0.249814	0.892189	1.40028	0.188517	0.578312	-4.5279	NS
Postn	0.249778	3.09334	2.16861	0.052477	0.390314	-3.8258	NS
Jade3	-0.249709	2.21863	-1.04288	0.31899	0.687995	-5.01608	NS
Nudt13	-0.24964	2.00932	-1.20161	0.254305	0.638796	-4.8393	NS
Dynlt1f	0.249622	2.78084	2.00747	0.0694419	0.427757	-4.01262	NS
Pdlim4	-0.249615	3.08522	-2.51993	0.0281396	0.328405	-3.32598	NS
F13a1	0.249464	1.73113	1.3334	0.208884	0.598475	-4.66797	NS
Cyp4f16	-0.249408	2.38317	-2.56364	0.0260193	0.327753	-3.24196	NS
Malt1	-0.249248	3.51346	-2.21599	0.0482889	0.376753	-3.81931	NS
Gm15440	-0.248781	5.65674	-2.78587	0.0174456	0.292755	-3.21108	NS
Tmem200c	-0.248742	3.73367	-4.01704	0.00195523	0.175871	-1.07965	NS
Zkscan3	-0.248705	5.32679	-3.81855	0.00276028	0.186072	-1.43458	NS
Slc6a19	-0.24866	0.95291	-1.04624	0.317505	0.687338	-4.82276	NS
Cilp2	-0.24862	1.05297	-1.64729	0.127239	0.503878	-4.31097	NS
Thbs1	-0.248599	3.33511	-2.40119	0.0347882	0.345135	-3.52313	NS
Krt9	0.248529	0.0153324	0.988007	0.344012	0.705287	-4.76306	NS
Gm13835	0.248259	2.88028	0.530432	0.606169	0.856671	-5.48969	NS
Pex13	-0.248236	5.41015	-3.67987	0.0035209	0.200705	-1.67191	NS
Slc26a1	-0.248219	1.75384	-1.3579	0.20122	0.591004	-4.65497	NS
Wdr19	0.248188	2.07064	0.576698	0.57555	0.841414	-5.29077	NS
Krt18	0.248079	1.01471	1.1511	0.273669	0.654747	-4.74396	NS
Syndig1l	0.248077	3.8548	1.94688	0.0770566	0.436413	-4.25436	NS
Ripk2	-0.248069	2.72018	-2.69876	0.0204097	0.309849	-3.05387	NS
Oacyl	0.248015	1.37456	1.02674	0.326206	0.691304	-4.8822	NS
1700009P17Rik	0.247841	2.10302	1.70778	0.115211	0.488599	-4.31532	NS
Lyrm1	0.247752	2.11763	1.67284	0.122028	0.497789	-4.35665	NS
Casp8	-0.247739	1.03039	-1.31252	0.215602	0.60262	-4.61893	NS
Cox16	0.247501	3.98371	2.58965	0.0248329	0.325372	-3.30449	NS
Trpv1	0.247426	-0.215715	0.60843	0.55504	0.829123	-4.92347	NS
Dnah7b	-0.247287	3.51822	-1.28003	0.22641	0.615521	-5.04951	NS
Pnp	-0.247142	3.47488	-2.42589	0.0332899	0.340213	-3.50228	NS
Scd1	-0.247129	7.94919	-2.3922	0.0353493	0.345664	-4.11241	NS
Bspry	-0.246978	0.466549	-1.0408	0.319916	0.688149	-4.77488	NS
Zfp62	-0.246939	5.33389	-4.426	0.000974986	0.158089	-0.451777	NS
Cpsf4l	-0.246924	1.18308	-1.44593	0.17559	0.563782	-4.51216	NS
Tmem140	-0.246806	0.846128	-1.42305	0.181973	0.569754	-4.50867	NS
Ifi203	0.246764	1.45215	1.5713	0.143915	0.525679	-4.40641	NS
Aqp4	-0.246761	6.34682	-1.95703	0.075729	0.434959	-4.64658	NS
Mst1r	-0.2467	1.57811	-1.61964	0.133098	0.51167	-4.37122	NS
Mavs	-0.246604	4.19633	-3.42186	0.00556276	0.229964	-2.00103	NS
Sh3d19	0.246516	2.2227	0.773488	0.455248	0.776134	-5.20822	NS
Ptbp3	-0.246501	5.07556	-2.77715	0.0177222	0.294886	-3.15247	NS
Klc4	-0.246486	3.72831	-1.72343	0.112267	0.486112	-4.55164	NS
H2-T24	-0.24637	3.49808	-2.47888	0.0302847	0.333041	-3.42486	NS
Gm20695	0.246363	0.42484	0.722967	0.484523	0.791028	-4.94847	NS
Cntrob	-0.246346	4.27536	-2.53456	0.0274117	0.328237	-3.4393	NS
Asic4	-0.246091	3.16955	-1.37692	0.195432	0.584735	-4.86908	NS
Gm11400	-0.245961	0.670992	-1.46222	0.171164	0.557336	-4.46437	NS
Tex9	0.245959	4.12106	1.95012	0.0766308	0.435578	-4.2983	NS
Mknk2	-0.245828	3.64883	-1.76696	0.104436	0.476114	-4.47802	NS
Myh14	0.245804	4.89407	1.69095	0.118451	0.492465	-4.80734	NS
Msra	0.245773	2.12352	1.91978	0.0807068	0.442765	-4.06596	NS
Fam124a	0.245712	3.89654	1.90999	0.0820646	0.446264	-4.31449	NS
Slc13a4	-0.245686	3.52469	-1.20438	0.253277	0.638369	-5.13249	NS
Tbc1d31	-0.245601	3.41496	-2.93252	0.0133926	0.274895	-2.72686	NS
Atp6v1c2	0.245586	0.989898	0.993664	0.341368	0.702676	-4.85661	NS
Sertm1	0.24557	3.89125	2.67608	0.0212599	0.313807	-3.15774	NS
Mdm2	-0.245151	5.93981	-5.07978	0.000335615	0.12558	0.539062	NS
Cd109	-0.244991	2.37662	-2.07175	0.0621347	0.414615	-3.8974	NS
Snurf	0.244988	5.37171	4.99127	0.000386399	0.131133	0.416999	NS
Pgf	0.244939	1.88189	1.46992	0.169107	0.555115	-4.55173	NS
Tlr2	-0.244845	1.34613	-1.95147	0.0764528	0.435301	-4.00092	NS
Ccdc67	0.244734	2.39807	1.89752	0.0838239	0.449172	-4.11618	NS
Gper1	0.244733	1.15387	1.51129	0.158402	0.543898	-4.44436	NS
Irak3	0.244708	-0.0220312	0.84585	0.415341	0.753209	-4.83881	NS
Fsip1	0.244707	0.496794	1.16439	0.268466	0.650246	-4.68622	NS
Nrg1	0.244665	2.00689	1.26817	0.230463	0.618395	-4.76772	NS
Trappc6b	0.244644	5.67389	5.04398	0.000355254	0.126445	0.492428	NS
Tdrd9	-0.244577	0.448451	-0.910947	0.381509	0.733688	-4.85503	NS
Nme5	0.244549	2.83631	2.31493	0.0405492	0.359105	-3.59772	NS
Mtfr1	-0.244546	3.32473	-2.18223	0.0512393	0.385828	-3.84262	NS
Myo19	-0.244432	3.29293	-2.48063	0.0301901	0.332501	-3.40106	NS
Opn3	0.244403	2.17579	2.24804	0.0456387	0.371948	-3.65768	NS
Pvr	-0.244272	3.34498	-2.26015	0.0446738	0.369337	-3.73201	NS
C1d	0.244264	5.78319	3.59711	0.00407473	0.210115	-1.83807	NS
Cftr	0.244167	1.38464	1.57665	0.142682	0.524737	-4.39633	NS
Antxr2	0.244038	1.3266	2.03547	0.0661646	0.420995	-3.90808	NS
Hes7	0.244013	0.915781	1.55555	0.147602	0.531316	-4.3897	NS
Aldh1a2	-0.243991	2.83487	-1.12176	0.285437	0.664758	-5.06444	NS
Ptger1	-0.243985	2.67706	-2.58195	0.0251785	0.325819	-3.21837	NS
Pygo2	-0.24398	5.25022	-3.64704	0.00373066	0.206464	-1.71288	NS
Sntb1	0.243619	3.44089	2.29522	0.0419891	0.362357	-3.68514	NS
Irx3	0.243561	2.81447	1.35772	0.201276	0.591004	-4.80829	NS
Lpar4	-0.243319	1.97546	-1.73908	0.109393	0.483604	-4.27302	NS
Srp54b	0.243304	6.70089	2.70883	0.020043	0.309849	-3.45028	NS
C77370	0.243265	6.6632	2.13337	0.0558132	0.398279	-4.40076	NS
A630001G21Rik	0.243261	0.386493	1.0692	0.307479	0.679854	-4.74367	NS
Slc22a5	-0.243253	4.33889	-3.65771	0.00366113	0.206464	-1.63123	NS
Dusp11	-0.243206	7.11718	-3.46746	0.00512879	0.224895	-2.17998	NS
Hspg2	-0.243188	5.18763	-2.23871	0.0463953	0.371948	-4.04793	NS
Plp2	0.243131	1.71141	2.09063	0.0601298	0.410808	-3.84499	NS
Gm10359	0.24308	6.61145	2.61473	0.0237394	0.323029	-3.60103	NS
Gm12671	0.24308	6.61145	2.61473	0.0237394	0.323029	-3.60103	NS
C920006O11Rik	0.242981	2.13719	1.83662	0.092926	0.463115	-4.16764	NS
Gpr19	-0.242965	3.6279	-2.41574	0.033898	0.342193	-3.53596	NS
Gltp	-0.242928	6.23655	-2.52878	0.0276974	0.328237	-3.71197	NS
Trim36	-0.242914	3.83023	-2.96806	0.0125615	0.270283	-2.69842	NS
Top2a	0.242873	1.84612	1.44196	0.176685	0.564617	-4.57581	NS
Spata2	-0.242854	5.34355	-4.31083	0.00118354	0.158943	-0.635043	NS
Supt20	0.242662	3.58152	1.68257	0.120095	0.494697	-4.56472	NS
Lzts1	-0.242606	3.97671	-2.48109	0.030165	0.332475	-3.4816	NS
Ripk1	-0.242542	3.39616	-3.06322	0.0105821	0.265298	-2.52687	NS
Phf1	0.242461	4.66263	2.45154	0.0318008	0.336624	-3.6196	NS
Zfp111	-0.242453	3.63108	-1.71462	0.113916	0.487645	-4.54447	NS
Dlx1	-0.242394	5.15011	-1.77927	0.102313	0.472951	-4.7389	NS
Smco3	-0.242353	2.82667	-1.3981	0.189152	0.578838	-4.77827	NS
Gm13502	-0.242183	1.20719	-0.887146	0.39365	0.741213	-4.96533	NS
Fbxo16	0.242	1.01453	1.31905	0.213482	0.601237	-4.60727	NS
Trim30d	0.241955	1.31274	1.26882	0.230238	0.618395	-4.67879	NS
Hs3st1	-0.241871	4.30037	-3.90089	0.00239114	0.177818	-1.24539	NS
Slc15a4	-0.24185	4.57572	-2.48267	0.0300802	0.332294	-3.56539	NS
Bcat2	0.241838	1.6991	0.89486	0.389687	0.738053	-5.02843	NS
Aff1	0.241671	4.5783	2.1216	0.0569716	0.401442	-4.12313	NS
Gm21092	0.241446	3.06458	2.52508	0.0278814	0.328237	-3.31323	NS
Vwa3a	0.241367	3.91615	1.58765	0.140173	0.522668	-4.75534	NS
Lgi4	-0.241224	4.26121	-1.74712	0.107942	0.482007	-4.62295	NS
Atxn1l	-0.241004	4.60394	-0.613247	0.551962	0.826749	-5.88009	NS
Rab42	0.240933	-0.0554881	1.33584	0.208111	0.598416	-4.53058	NS
Dnajb1	-0.240884	5.67383	-4.05271	0.00183859	0.171991	-1.07355	NS
Soat1	-0.240806	5.41826	-2.52445	0.027913	0.328237	-3.61765	NS
Ccl28	0.240657	2.25931	1.1752	0.264293	0.646615	-4.89583	NS
Sox4	-0.24062	5.24688	-5.50911	0.000172126	0.119611	1.16499	NS
Gcc1	-0.240616	4.67951	-3.82559	0.00272658	0.18593	-1.37927	NS
Klk6	-0.240592	1.1384	-0.82363	0.427339	0.75958	-4.99533	NS
Slirp	0.240541	4.37435	1.8261	0.0945875	0.466155	-4.5225	NS
Cep89	-0.240327	4.43038	-3.53485	0.00454993	0.221518	-1.83368	NS
Trpc3	-0.240134	3.50845	-2.06908	0.0624235	0.414793	-4.03241	NS
Vmn2r26	0.240058	0.579263	1.42098	0.18256	0.570415	-4.49207	NS
Gm28729	0.240033	0.408841	0.9251	0.374415	0.728596	-4.8369	NS
Zbtb48	-0.239978	3.29789	-1.96714	0.0744281	0.433417	-4.14332	NS
Dbndd2	-0.239885	6.98115	-3.14941	0.00906185	0.253837	-2.72139	NS
Tgds	-0.239866	2.49161	-2.55727	0.0263183	0.328056	-3.2505	NS
Des	-0.239826	0.202136	-0.731127	0.479717	0.789849	-4.92408	NS
Snca	0.2398	6.51592	2.96743	0.0125756	0.270283	-2.9876	NS
Zfp958	0.239787	1.30638	1.36077	0.200337	0.590491	-4.59689	NS
Slain1	-0.23977	5.61483	-4.48855	0.000878209	0.154883	-0.365417	NS
Fabp3	0.239716	5.36316	3.97297	0.00211002	0.175871	-1.17878	NS
Oraov1	-0.239682	3.51534	-2.5	0.0291616	0.330475	-3.39468	NS
Cpt1b	-0.239615	1.76131	-0.940496	0.366804	0.722995	-5.01655	NS
Gm21962	-0.239464	0.577776	-0.697548	0.499683	0.798371	-4.98745	NS
Tmem215	0.239445	2.94532	1.62883	0.131126	0.50792	-4.5202	NS
Lrrc42	-0.239371	4.32961	-2.78349	0.0175206	0.292874	-3.04604	NS
Mob3b	-0.239366	3.84583	-2.71855	0.0196953	0.307723	-3.09328	NS
Ccnb2	-0.239094	0.622024	-1.21721	0.248548	0.634546	-4.66209	NS
Zscan30	-0.239025	1.99818	-1.94919	0.0767526	0.4356	-4.02637	NS
Scml2	-0.238956	0.944908	-0.804367	0.437925	0.765918	-4.98026	NS
Fgfr2	-0.238888	5.42952	-3.07956	0.0102754	0.261236	-2.68666	NS
Dusp9	0.23869	0.441434	0.962165	0.356278	0.713682	-4.81743	NS
Arpc1b	-0.238658	3.86645	-1.82089	0.0954197	0.466642	-4.44546	NS
Abhd14b	-0.238638	2.93452	-1.69784	0.117115	0.490825	-4.44203	NS
Mrgprf	-0.238633	0.428474	-1.02877	0.325291	0.690871	-4.77917	NS
Mat2a	0.23848	7.11252	3.00361	0.0117819	0.270253	-2.98161	NS
Mcu	0.238428	4.48926	4.12805	0.00161543	0.171562	-0.893201	NS
Nubp1	-0.238349	3.96636	-2.79094	0.0172871	0.291306	-2.99188	NS
Ccdc97	-0.238219	5.64206	-4.6493	0.000672894	0.145897	-0.113422	NS
Nxph1	0.238179	5.86243	2.68727	0.0208362	0.311221	-3.39456	NS
Gm11992	0.237976	1.82244	1.3334	0.208884	0.598475	-4.67998	NS
Klf16	-0.237958	4.15177	-3.23948	0.0077084	0.246686	-2.29067	NS
Nup54	0.237725	4.36268	3.1305	0.00937538	0.254303	-2.47949	NS
Spag8	-0.237664	2.07498	-1.85991	0.0893429	0.458395	-4.13929	NS
Phldb1	-0.237621	7.7442	-4.03818	0.0018852	0.175227	-1.24369	NS
Hn1l	-0.237605	3.72948	-2.69345	0.0206057	0.310628	-3.12024	NS
Lime1	-0.237597	4.55556	-3.77578	0.00297486	0.189554	-1.45284	NS
Cbx2	-0.237581	2.2685	-1.61723	0.13362	0.512363	-4.4444	NS
Shisa2	-0.237554	2.53255	-2.54344	0.0269791	0.328237	-3.26987	NS
Zfp408	0.237507	4.05658	2.85059	0.0155245	0.283896	-2.90017	NS
Bre	0.237504	2.22583	0.73535	0.477242	0.788541	-5.23182	NS
Ahnak2	-0.237482	2.25433	-1.33928	0.207021	0.596285	-4.74418	NS
Fpgs	-0.237466	3.26817	-1.50424	0.160183	0.545061	-4.73948	NS
Gm3244	0.237368	4.98472	3.08671	0.010144	0.259671	-2.61693	NS
Sycp2	0.237346	1.85442	0.952604	0.360895	0.718761	-5.01354	NS
Drd5	0.237339	1.7674	1.24779	0.237565	0.624022	-4.75311	NS
Rpl39	0.237281	5.5844	1.50794	0.159247	0.544133	-5.17222	NS
Dcun1d3	-0.237029	3.99124	-2.06438	0.0629345	0.415944	-4.11897	NS
Kif24	-0.236949	2.47754	-1.51527	0.157404	0.542994	-4.58949	NS
Cnpy2	0.236902	4.09039	3.946	0.00221096	0.175871	-1.17479	NS
Zfp407	-0.236899	4.39594	-2.20844	0.0489339	0.378227	-3.96947	NS
Lsm5	0.236882	2.46262	1.37967	0.194609	0.58379	-4.72572	NS
Vars2	-0.236858	4.89754	-2.28058	0.0430908	0.364543	-3.93708	NS
Clcn1	0.2368	2.2467	1.53698	0.152053	0.536618	-4.52457	NS
Midn	-0.236708	5.76462	-3.34196	0.00641575	0.238133	-2.27566	NS
Cfap44	0.236642	4.77391	1.95349	0.0761899	0.435086	-4.40976	NS
Gm21992	0.236639	2.80945	0.723757	0.484057	0.791028	-5.36529	NS
Arhgdib	0.236564	2.44028	2.47364	0.0305693	0.334156	-3.36386	NS
Erbb2	-0.23648	1.89171	-2.30532	0.0412457	0.361693	-3.58368	NS
Dhx58	-0.236264	0.612264	-0.8709	0.402089	0.744823	-4.89727	NS
Adamts3	0.236165	3.233	2.14453	0.0547358	0.396284	-3.87649	NS
Mrps18c	0.236127	4.03293	2.42554	0.0333109	0.340213	-3.56794	NS
1600029O15Rik	-0.236094	0.387604	-1.02809	0.325595	0.691215	-4.77573	NS
Aplnr	-0.236018	0.269006	-0.723367	0.484287	0.791028	-4.93632	NS
Fam13a	0.235935	4.59343	2.69977	0.0203725	0.309849	-3.20786	NS
5830415F09Rik	-0.235835	1.47464	-1.78271	0.101726	0.472315	-4.18971	NS
Srpx2	0.235829	0.296837	0.720149	0.48619	0.79123	-4.93321	NS
Wnt4	0.235826	3.39152	1.32866	0.210395	0.599523	-4.95624	NS
Gpt	-0.235785	1.69121	-1.35885	0.200928	0.590918	-4.64612	NS
Hecw2	0.235765	5.81166	3.09786	0.00994231	0.256339	-2.69112	NS
Zbed4	-0.235738	4.03907	-3.60636	0.00400862	0.209264	-1.70147	NS
Socs4	-0.235722	4.73209	-3.49325	0.00489883	0.222442	-1.92357	NS
Rfxank	-0.235566	3.71196	-1.90194	0.0831967	0.448033	-4.30382	NS
Cradd	0.235269	2.15941	1.5239	0.155258	0.541008	-4.52773	NS
Zfp429	-0.235195	0.845891	-1.72558	0.11187	0.486112	-4.22796	NS
Btbd19	0.235102	2.54522	1.93234	0.0789953	0.440735	-4.08598	NS
Cml5	0.235064	0.208494	1.41767	0.183501	0.57139	-4.47905	NS
Egfl6	0.235042	2.95711	1.90983	0.0820871	0.446264	-4.16319	NS
Ndufa5	0.234961	5.57769	2.5437	0.0269668	0.328237	-3.59913	NS
Fezf2	-0.234939	0.361359	-0.880456	0.39711	0.743889	-4.86373	NS
Med26	-0.234817	3.55874	-2.61324	0.023803	0.323029	-3.22666	NS
AC161246.1	0.234765	0.329357	1.13268	0.281013	0.660357	-4.69602	NS
Gad2	-0.234745	8.66913	-1.75164	0.107135	0.480906	-5.19162	NS
Ston1	-0.234505	3.00051	-1.50892	0.158998	0.544133	-4.68388	NS
Nkx6-1	0.234444	-0.0115884	0.829534	0.424129	0.756811	-4.84766	NS
Pvrl4	0.23438	1.56222	1.45369	0.173471	0.561052	-4.53307	NS
Mitf	-0.23432	2.88937	-1.54337	0.150508	0.534654	-4.6224	NS
Ccl9	0.234309	1.36886	0.93529	0.369365	0.724194	-4.94825	NS
Irx6	0.234184	1.04748	1.2047	0.253158	0.638369	-4.70461	NS
Gjc3	-0.234167	6.91819	-2.48796	0.0297967	0.331671	-3.85247	NS
Frzb	-0.234138	2.35015	-1.613	0.134542	0.51397	-4.45954	NS
Olfr77	0.234071	0.310733	1.36498	0.19905	0.589118	-4.52418	NS
Mcm5	-0.234033	0.0614788	-0.537361	0.601531	0.854286	-4.98819	NS
Tmem150b	-0.234015	0.131377	-1.02329	0.327762	0.692692	-4.7563	NS
Smc6	0.234014	5.47648	1.84506	0.0916123	0.462202	-4.68711	NS
Lrrn4cl	-0.234009	0.355806	-0.546176	0.595656	0.851038	-5.02306	NS
Rprd2	0.233963	5.80227	2.00232	0.0700603	0.428855	-4.49823	NS
Ugt3a1	-0.233905	0.325903	-1.16424	0.268526	0.650281	-4.67784	NS
Gstm2	-0.233772	1.19652	-1.20092	0.254564	0.63894	-4.72976	NS
Efhd1	-0.233685	4.20481	-2.47975	0.0302375	0.332772	-3.51587	NS
Gm28557	-0.233643	0.739	-0.930562	0.371702	0.726035	-4.87563	NS
Rft1	-0.233635	3.17519	-1.29421	0.22164	0.610264	-4.96071	NS
Pan3	0.233563	5.61409	3.01048	0.0116369	0.268503	-2.81815	NS
Fancd2	-0.233519	1.6472	-0.93656	0.368739	0.724194	-4.99987	NS
Zfp12	-0.233519	5.19843	-4.07265	0.00177657	0.171562	-1.00987	NS
Dimt1	0.233516	3.01304	2.13671	0.0554891	0.397327	-3.86235	NS
P2ry14	0.2335	1.33841	1.10426	0.292639	0.668718	-4.81896	NS
Opalin	-0.233257	4.84184	-2.34988	0.0381119	0.352875	-3.818	NS
Aif1	0.23325	0.963529	1.37375	0.196387	0.586069	-4.55608	NS
Apol7e	0.233191	0.821355	1.25396	0.235395	0.621487	-4.64498	NS
Nanp	0.233106	3.88429	2.87479	0.0148618	0.280204	-2.84511	NS
Pqlc2	-0.233102	3.54366	-3.10247	0.00986026	0.256138	-2.47145	NS
Acmsd	0.233093	0.384168	1.04278	0.319034	0.687995	-4.76096	NS
2410004P03Rik	0.233009	3.48264	2.07814	0.0614489	0.413855	-4.00612	NS
Gm2897	-0.232832	2.73196	-1.64623	0.127459	0.504419	-4.47423	NS
Arid5a	-0.2326	3.55372	-2.66538	0.0216732	0.31439	-3.14607	NS
Arhgef16	-0.232583	1.06893	-0.781124	0.450924	0.773869	-5.01061	NS
Tyro3	-0.232571	5.88459	-2.71212	0.0199246	0.308767	-3.36257	NS
Nup43	-0.23256	0.956788	-1.96431	0.07479	0.433567	-3.98813	NS
Adora2a	0.232491	0.448987	0.904907	0.384566	0.73485	-4.85283	NS
C1ql3	-0.232349	4.96187	-2.66088	0.0218492	0.316002	-3.32991	NS
Arpp21	0.232207	6.48987	1.73151	0.110775	0.486064	-4.99127	NS
Nol8	-0.232194	3.14168	-1.63806	0.129168	0.506645	-4.55237	NS
Ccdc136	0.23212	6.52088	2.06921	0.0624095	0.414793	-4.48619	NS
Gm10163	0.232096	5.27788	1.9951	0.0709373	0.429248	-4.4315	NS
Sytl5	-0.231901	2.58289	-1.94635	0.0771266	0.436413	-4.07777	NS
Sirt1	-0.231851	4.67714	-3.57191	0.00426065	0.215141	-1.7904	NS
Atp8b5	-0.231766	0.988149	-0.774945	0.454421	0.775801	-5.00276	NS
Gm6537	-0.231511	1.07239	-1.51688	0.157001	0.542765	-4.43765	NS
Nfkbiz	-0.231444	2.63029	-2.3555	0.0377332	0.352071	-3.53241	NS
Frem2	-0.231425	2.54339	-2.07548	0.0617332	0.413855	-3.90524	NS
Copz2	0.231326	1.31589	1.57259	0.143617	0.52558	-4.39573	NS
Cdh18	0.231174	5.41617	3.96651	0.00213375	0.175871	-1.19301	NS
Btg1	-0.231139	5.30197	-4.66618	0.00065447	0.145897	-0.0758709	NS
Pdlim2	-0.231136	4.17244	-1.82664	0.0945015	0.466155	-4.49498	NS
Col5a3	-0.231125	3.81064	-2.7012	0.0203203	0.309849	-3.11663	NS
Carhsp1	-0.231117	5.93513	-3.26825	0.00732081	0.243028	-2.4185	NS
Arvcf	-0.231113	5.29971	-2.0597	0.0634468	0.416034	-4.34512	NS
D930048G16Rik	-0.231042	1.35699	-1.55031	0.148846	0.532249	-4.42477	NS
Casp7	0.230973	2.61449	1.6871	0.119204	0.494048	-4.39936	NS
Mast4	0.230835	4.79268	1.92185	0.0804231	0.442151	-4.45958	NS
Pex12	-0.230774	3.6585	-3.07982	0.0102705	0.261236	-2.51163	NS
Pspc1	0.23068	5.65446	4.10783	0.00167242	0.171562	-0.9778	NS
Zzef1	0.230565	5.51354	3.32564	0.0066058	0.238326	-2.27206	NS
Agap3	-0.230487	4.61049	-2.95672	0.0128207	0.270283	-2.79647	NS
Wnt9a	0.23048	1.08411	1.04551	0.317824	0.68752	-4.83155	NS
Dock5	-0.230301	4.25516	-2.29857	0.0417414	0.361835	-3.80722	NS
Kcnn2	0.230179	4.79497	2.45132	0.0318133	0.336624	-3.63899	NS
Ldlrad3	-0.230169	4.02511	-3.95081	0.00219261	0.175871	-1.16756	NS
Gm21967	0.230118	2.87446	1.11731	0.287256	0.66602	-5.06578	NS
Fbxo32	-0.23011	3.42993	-2.66276	0.0217755	0.315561	-3.13906	NS
Gulp1	0.229976	2.87698	1.9926	0.0712423	0.429248	-4.04288	NS
D3Ertd254e	0.22997	3.43605	0.506956	0.622018	0.864486	-5.6425	NS
Adamtsl1	0.22995	3.82003	1.22855	0.244427	0.629053	-5.15845	NS
Lhx1	-0.229848	3.87811	-2.88551	0.0145773	0.279168	-2.83305	NS
Hnrnpc	0.229673	4.834	1.75009	0.107412	0.481322	-4.71523	NS
Mynn	-0.229655	4.59485	-2.07317	0.0619818	0.414615	-4.20957	NS
Exosc7	-0.229624	3.51792	-3.1904	0.00841833	0.24974	-2.33543	NS
Slc7a2	-0.229609	5.36959	-2.87671	0.0148104	0.279739	-3.02251	NS
Nap1l1	-0.229406	4.58486	-1.51213	0.158191	0.54379	-4.99911	NS
Elf4	-0.229324	0.954056	-1.23491	0.24214	0.628184	-4.67662	NS
Ncapg2	0.229285	2.07278	1.97674	0.0732118	0.431843	-3.99399	NS
Nek6	0.229261	4.58558	2.01482	0.0685666	0.426459	-4.28569	NS
Spty2d1	-0.229117	4.65782	-3.83224	0.00269508	0.18593	-1.36735	NS
Ect2	-0.229097	0.377201	-1.00462	0.336292	0.698577	-4.7899	NS
Gigyf2	0.22874	6.36483	5.52839	0.000167143	0.119611	1.19715	NS
A330044P14Rik	0.228699	1.45055	1.78904	0.100655	0.471377	-4.17926	NS
Trp63	-0.228696	1.50854	-1.20004	0.254891	0.63933	-4.76818	NS
Zbtb40	-0.228687	3.46426	-2.4691	0.0308186	0.33463	-3.43566	NS
Ikzf4	-0.228606	3.55802	-1.11413	0.288561	0.666969	-5.23171	NS
Tmco6	-0.228509	2.75094	-2.19551	0.0500591	0.382287	-3.76097	NS
Ccdc88b	-0.228258	0.964815	-0.917535	0.378196	0.731026	-4.91203	NS
3300002I08Rik	-0.228256	1.4556	-1.72592	0.111807	0.486112	-4.24992	NS
Tpd52l1	0.228044	2.27032	0.88159	0.396523	0.743665	-5.14213	NS
Adarb2	0.227814	5.18894	2.652	0.0222009	0.317314	-3.36713	NS
Ifit2	0.227765	4.38953	1.62682	0.131555	0.50909	-4.79819	NS
Adcy1	0.227747	6.29385	1.8227	0.0951285	0.466155	-4.83457	NS
Slc35d1	-0.227693	4.18392	-4.4152	0.000992799	0.158943	-0.463083	NS
Shisa8	-0.227673	1.50855	-1.29971	0.219813	0.607635	-4.67961	NS
Tubgcp5	-0.227655	2.09131	-0.801101	0.439736	0.766556	-5.17544	NS
Hey2	-0.227613	2.84986	-2.48472	0.0299697	0.331671	-3.36235	NS
Rasef	-0.227292	0.232737	-1.188	0.259415	0.642464	-4.65414	NS
Kctd7	-0.227192	4.27287	-2.1433	0.054854	0.396284	-4.04847	NS
Prg4	-0.227008	3.54644	-1.20856	0.251726	0.637196	-5.1324	NS
C3	-0.226899	1.95983	-0.754888	0.465893	0.782178	-5.17999	NS
Ccbl2	0.226885	2.38559	1.15851	0.270759	0.652982	-4.93327	NS
Clock	-0.22686	4.16474	-2.19348	0.0502373	0.382827	-3.95399	NS
Sema4d	-0.226817	7.08499	-2.45928	0.0313643	0.336624	-3.91733	NS
Gli3	-0.226797	3.10696	-1.72113	0.112697	0.486112	-4.44022	NS
Dnajc15	0.226706	2.20359	1.97724	0.0731482	0.431642	-4.00119	NS
Apex2	-0.226703	3.78166	-2.41232	0.034105	0.342293	-3.5613	NS
Tex261	-0.226698	5.20284	-5.14167	0.000304327	0.121836	0.638385	NS
Peo1	-0.226654	3.27719	-2.86236	0.0151987	0.282813	-2.82715	NS
Rtn4rl1	0.226559	4.14725	1.47994	0.166457	0.552637	-4.93864	NS
Prrg2	-0.226465	0.881323	-1.09766	0.295387	0.670804	-4.77596	NS
Sphk1	-0.22643	1.10692	-0.731126	0.479718	0.789849	-5.04385	NS
Fars2	-0.226369	1.71598	-0.801588	0.439466	0.766446	-5.10345	NS
Tmem200b	-0.22622	0.130523	-1.32456	0.211708	0.599879	-4.54907	NS
Zfp809	-0.22601	1.61038	-1.76937	0.104017	0.475188	-4.21142	NS
Nfasc	-0.225955	10.0193	-3.45936	0.00520322	0.224895	-2.40691	NS
Lhx2	0.225942	2.67973	1.23134	0.243424	0.628184	-4.91696	NS
Efcab5	0.225926	2.00681	1.25451	0.235204	0.621487	-4.78076	NS
Gemin2	-0.225905	2.74705	-2.73418	0.0191485	0.304394	-3.00362	NS
Gm2000	0.2259	5.43911	2.66767	0.021584	0.31439	-3.3751	NS
Jam3	-0.225853	5.6129	-3.49361	0.00489566	0.222442	-2.00323	NS
Kcnk5	-0.225844	0.528644	-1.21264	0.250223	0.635815	-4.65778	NS
Tma16	0.225836	4.70712	3.15919	0.00890396	0.253837	-2.4664	NS
B330016D10Rik	-0.225836	1.67337	-2.13296	0.0558539	0.398351	-3.79491	NS
Tbc1d8b	-0.225811	2.3457	-2.08188	0.0610516	0.413231	-3.88192	NS
Zfp74	-0.225735	4.29652	-3.22799	0.0078689	0.246964	-2.32058	NS
Mrrf	0.225722	4.17009	2.59648	0.0245301	0.323938	-3.31831	NS
Syne3	-0.225703	1.92705	-1.07485	0.305052	0.678172	-4.93773	NS
Ptprc	-0.225298	2.09523	-1.58139	0.141596	0.523886	-4.46353	NS
Zfp790	-0.225202	4.08799	-3.98257	0.00207524	0.175871	-1.11804	NS
Dqx1	-0.22519	0.703126	-1.25637	0.234553	0.621487	-4.6375	NS
Scaf11	-0.224989	4.58319	-1.59073	0.139478	0.522168	-4.89653	NS
Rfesd	0.22493	3.69438	2.07251	0.0620523	0.414615	-4.04791	NS
Fam149b	0.224743	3.95103	3.18339	0.00852497	0.251323	-2.36259	NS
2700099C18Rik	0.224702	1.91516	1.6656	0.123486	0.498818	-4.34544	NS
Ccdc59	0.224684	4.71046	4.22536	0.00136815	0.163152	-0.744955	NS
Myrf	-0.224668	6.89862	-2.84961	0.0155521	0.284044	-3.2335	NS
Bmp1	-0.224644	3.97883	-1.46832	0.169532	0.555497	-4.93082	NS
Mark3	-0.224612	4.32465	-1.60277	0.136789	0.517142	-4.82996	NS
Efna2	-0.224559	2.6917	-2.22324	0.0476772	0.374761	-3.7181	NS
Cyld	-0.22433	6.70301	-1.34933	0.203874	0.592724	-5.53525	NS
Rpl36a	0.224315	5.47195	2.13863	0.0553027	0.396967	-4.23987	NS
Mcam	-0.224256	5.51204	-2.12405	0.0567289	0.401393	-4.27698	NS
Ctgf	-0.224186	4.06891	-1.78508	0.101325	0.471691	-4.53352	NS
Mef2a	0.224149	6.75584	2.2352	0.0466833	0.372289	-4.24743	NS
Etl4	0.223994	5.55157	1.71554	0.113743	0.487416	-4.88471	NS
Gpr6	0.223978	2.20714	1.80317	0.0983009	0.470484	-4.21361	NS
Ubxn11	0.223928	3.52837	1.77382	0.103249	0.473542	-4.43633	NS
Fbxo25	0.223851	4.3755	1.14486	0.276141	0.656521	-5.3743	NS
Sox21	-0.22379	3.55748	-3.03922	0.0110496	0.265508	-2.56956	NS
Xndc1	-0.223584	4.17273	-2.96319	0.0126721	0.270283	-2.73763	NS
Zfp503	-0.22349	3.52389	-1.7754	0.102977	0.473542	-4.44332	NS
Gm10025	0.223482	0.697915	1.31297	0.215456	0.602367	-4.58779	NS
Klhl14	-0.223457	1.53137	-1.70084	0.116536	0.490331	-4.28122	NS
Gm2956	-0.223389	0.97237	-0.347159	0.734907	0.910918	-5.1805	NS
Immp2l	-0.223381	0.571634	-0.724843	0.483416	0.791028	-4.97175	NS
Msantd1	-0.223203	1.33902	-1.13795	0.278897	0.65846	-4.79865	NS
Hk2	-0.223145	3.14591	-1.39919	0.188834	0.578584	-4.83809	NS
Uchl3	0.223127	4.18879	3.01919	0.0114555	0.267233	-2.64334	NS
Csrnp2	-0.223099	4.80748	-2.70003	0.0203632	0.309849	-3.24427	NS
Fam212b	-0.223003	3.249	-2.79992	0.0170096	0.289404	-2.91981	NS
Rab39	-0.222886	0.304063	-1.18592	0.260202	0.643039	-4.66073	NS
Ephb4	-0.222676	2.83359	-2.31596	0.0404756	0.359105	-3.60015	NS
Omd	-0.222564	-0.156695	-0.463044	0.652199	0.878145	-4.98637	NS
Sbk3	0.222519	0.689683	1.26231	0.232488	0.619564	-4.62788	NS
Ifi44	-0.222503	0.539646	-0.825937	0.426083	0.758179	-4.91425	NS
Sgcd	0.222244	1.89759	1.95687	0.0757491	0.434959	-4.00891	NS
Prdx4	0.222069	3.97665	3.63927	0.00378219	0.206464	-1.64795	NS
C1ql1	0.221995	4.4417	1.75961	0.105722	0.479132	-4.62822	NS
K230010J24Rik	-0.221986	1.22934	-1.49342	0.162952	0.549405	-4.47074	NS
Plekhh3	-0.221885	3.70469	-2.14629	0.0545676	0.395617	-3.95026	NS
Wrap53	-0.221806	3.20171	-2.78489	0.0174766	0.292755	-2.94018	NS
Tacc2	-0.221737	3.99093	-0.928852	0.37255	0.727113	-5.50551	NS
Mier2	-0.221607	5.0292	-3.88413	0.00246189	0.178082	-1.30535	NS
Itgb4	-0.221558	3.19455	-1.18557	0.260336	0.643039	-5.07876	NS
4933428G20Rik	-0.221529	2.02085	-2.03846	0.0658241	0.420995	-3.91832	NS
Slc25a29	-0.221495	3.11992	-1.75359	0.106787	0.479927	-4.40078	NS
Map10	0.221454	2.72805	2.5396	0.0271653	0.328237	-3.27776	NS
Syde1	-0.22124	2.91185	-2.48918	0.0297316	0.331671	-3.35924	NS
E030010N08Rik	0.221095	2.88989	1.53434	0.152694	0.537157	-4.62507	NS
Ttc37	-0.221031	3.18873	-1.13332	0.280754	0.660053	-5.12888	NS
Slc12a7	-0.22101	2.97681	-1.79915	0.0989663	0.47113	-4.31936	NS
Vgll3	-0.221007	2.05406	-1.69639	0.117395	0.491191	-4.32935	NS
Dolpp1	-0.220883	4.19301	-3.89865	0.00240048	0.177818	-1.24736	NS
Aldh18a1	-0.220801	4.78278	-2.33226	0.0393223	0.356871	-3.83674	NS
Pcdhb21	0.220758	2.72666	1.99535	0.0709058	0.429248	-4.02306	NS
Klf5	-0.220515	3.27382	-2.41183	0.034135	0.342359	-3.50089	NS
4931428F04Rik	0.220468	3.77336	1.23347	0.24266	0.628184	-5.14354	NS
Cldn1	-0.220463	1.00019	-1.78018	0.102158	0.472951	-4.17682	NS
Slitrk2	-0.220264	4.9781	-2.97101	0.0124948	0.270283	-2.81629	NS
Xkr8	-0.22018	3.607	-2.24476	0.0459033	0.371948	-3.78977	NS
Dhodh	-0.220176	3.83146	-2.52436	0.0279173	0.328237	-3.39504	NS
Ammecr1	0.220132	3.27802	2.10177	0.0589752	0.407041	-3.94397	NS
Msh3	0.220039	4.69848	4.0291	0.00191496	0.175754	-1.05274	NS
Angptl7	0.219988	0.524004	1.31469	0.214896	0.602351	-4.57522	NS
Lmo7	0.219842	4.16387	1.5567	0.14733	0.53073	-4.84597	NS
Clk2	-0.219839	5.1945	-3.02302	0.0113768	0.267233	-2.75486	NS
Myh4	0.219787	1.13231	0.597888	0.561809	0.833495	-5.10521	NS
Pi4ka	0.219768	7.25139	3.154	0.00898742	0.253837	-2.73248	NS
Ptgdr	-0.219764	-0.00775429	-1.33282	0.209068	0.598475	-4.53682	NS
Lsm3	0.219657	2.06971	1.0253	0.326857	0.691629	-4.99393	NS
Ninl	-0.219488	3.02343	-1.45869	0.172117	0.558529	-4.7462	NS
Rgs7bp	0.219331	6.85089	1.94312	0.0775534	0.437348	-4.71907	NS
Mvk	-0.219296	4.17442	-3.24068	0.00769188	0.246686	-2.29025	NS
Gm14295	0.219233	4.3048	2.81328	0.0166047	0.287925	-2.98792	NS
Slc12a2	-0.21923	7.39341	-2.80824	0.0167562	0.287925	-3.35119	NS
Fam181a	-0.219194	1.32089	-1.31631	0.214372	0.601717	-4.64367	NS
Plekhh1	-0.219142	5.81849	-1.61877	0.133287	0.511991	-5.06869	NS
Slc43a3	-0.219122	1.61016	-1.28956	0.223194	0.611657	-4.70116	NS
Ppp3cc	0.219039	3.22563	2.27043	0.0438707	0.366684	-3.69669	NS
Gal3st1	-0.218913	4.58518	-2.43501	0.0327527	0.33943	-3.64298	NS
Adcyap1	0.218809	6.13444	1.53061	0.153605	0.538453	-5.2239	NS
Mettl21b	-0.218773	0.00526306	-0.99993	0.338456	0.700581	-4.76	NS
Pomt1	-0.218601	4.41016	-3.15304	0.00900288	0.253837	-2.45277	NS
Crip1	0.218594	0.798636	1.19089	0.258324	0.641581	-4.69262	NS
Sufu	-0.218554	4.40258	-2.51189	0.0285478	0.329435	-3.49327	NS
Enthd2	-0.218476	3.93966	-2.3799	0.036132	0.346059	-3.6333	NS
Iffo2	-0.218323	4.9471	-3.40254	0.00575776	0.234668	-2.09233	NS
2810403A07Rik	-0.218313	4.65597	-2.04868	0.0646704	0.418648	-4.25692	NS
Fam193b	-0.218133	5.72175	-3.26533	0.00735929	0.243028	-2.40189	NS
Hhip	-0.218111	4.81996	-1.92559	0.0799103	0.441556	-4.46889	NS
Ttc34	-0.218086	1.90634	-1.66218	0.124178	0.499823	-4.35339	NS
Nab1	-0.218011	4.72246	-3.25919	0.00744072	0.243028	-2.30855	NS
Fgfrl1	-0.217874	2.97053	-1.93707	0.0783596	0.439432	-4.13659	NS
Mcmdc2	-0.217821	2.58669	-1.48837	0.164258	0.550477	-4.63646	NS
Relb	-0.217748	2.039	-1.51033	0.158642	0.543928	-4.53419	NS
Gpr37	-0.217671	5.73684	-2.95707	0.0128126	0.270283	-2.92941	NS
Fopnl	0.217519	3.46187	1.86536	0.0885229	0.457991	-4.30025	NS
Nup93	-0.217461	4.07055	-3.75375	0.00309201	0.189554	-1.47156	NS
Mkrn2os	-0.217436	1.11864	-1.33207	0.209307	0.598475	-4.60996	NS
Rras	-0.217398	2.73636	-2.5808	0.0252307	0.325819	-3.2213	NS
Cnksr3	-0.217087	4.59388	-1.75237	0.107006	0.480619	-4.67803	NS
Jag1	-0.216973	3.50738	-2.50437	0.0289348	0.329917	-3.38702	NS
Mgst1	0.216935	3.8164	2.48895	0.0297441	0.331671	-3.44114	NS
Tpgs1	0.216695	2.72885	1.14604	0.275675	0.656405	-5.00961	NS
Prr16	0.216528	2.35525	1.68717	0.11919	0.494048	-4.36693	NS
Scrib	-0.216493	6.13562	-3.01	0.0116468	0.268503	-2.88193	NS
Lmnb1	-0.216436	3.68836	-2.58803	0.0249051	0.325372	-3.27907	NS
Neu2	-0.216412	-0.00408404	-0.882411	0.396097	0.74344	-4.82612	NS
Zfp524	-0.216341	1.05265	-1.26279	0.232321	0.619564	-4.6629	NS
Bard1	0.216298	1.66714	1.78431	0.101454	0.471691	-4.19531	NS
Ccdc55	0.21627	4.22471	1.98075	0.0727086	0.43149	-4.27258	NS
Tmem82	0.216248	0.852547	1.08128	0.302303	0.676131	-4.77944	NS
Syt9	0.216219	5.43	3.60716	0.004003	0.209264	-1.79008	NS
Spry3	-0.21616	3.70646	-3.22901	0.00785455	0.246964	-2.28143	NS
Rps27	0.216086	6.48648	1.68362	0.119887	0.494571	-5.05971	NS
Rora	0.215994	6.63432	2.14299	0.054883	0.396284	-4.38254	NS
Wnt11	0.215893	0.595114	0.966282	0.354304	0.711974	-4.83044	NS
Tax1bp3	-0.215866	3.02251	-2.341	0.0387176	0.355573	-3.58009	NS
Lig1	0.215669	4.44379	3.53574	0.00454278	0.221518	-1.82952	NS
Rasgef1b	-0.215601	4.92135	-4.32063	0.0011641	0.158943	-0.602474	NS
Adm	-0.215532	0.694949	-0.873138	0.400919	0.744823	-4.90611	NS
Gm6086	0.215504	0.748571	1.34072	0.20657	0.595982	-4.56872	NS
Cln8	-0.215484	5.08477	-2.03578	0.0661298	0.420995	-4.34781	NS
Gm11744	0.215476	0.924545	1.5891	0.139845	0.522201	-4.35904	NS
4430402I18Rik	0.215458	2.01547	1.27472	0.228216	0.616971	-4.76303	NS
Gm2974	0.215436	1.55825	1.17217	0.265456	0.646928	-4.79211	NS
Mybl1	0.21542	2.47663	1.06994	0.30716	0.679854	-5.03149	NS
Kctd12b	-0.215407	3.73197	-2.33808	0.0389187	0.356299	-3.66749	NS
Gm29609	0.215375	2.23686	1.23349	0.242651	0.628184	-4.83781	NS
Kif15	0.215306	0.614214	1.28555	0.224543	0.613002	-4.60414	NS
Hmgcs1	-0.215282	8.32458	-3.34173	0.00641842	0.238133	-2.49608	NS
Mdh1b	0.215125	0.410919	1.50006	0.161249	0.546344	-4.41934	NS
Slc30a10	0.215025	3.66082	0.917928	0.377998	0.731026	-5.42383	NS
Xpnpep1	0.214874	3.87522	2.00065	0.070262	0.429248	-4.18243	NS
Snx33	-0.214773	3.76148	-2.57858	0.0253311	0.325819	-3.30195	NS
Pdcd5	0.214704	4.64999	3.46177	0.00518093	0.224895	-1.96415	NS
Ang	0.214658	0.933566	1.27962	0.226549	0.615555	-4.63376	NS
Rps6ka3	0.214649	5.18509	2.60806	0.0240254	0.323029	-3.43998	NS
Cmtm3	0.214628	3.58459	2.3012	0.0415473	0.361752	-3.69556	NS
Neb	0.214612	2.06163	0.78689	0.447676	0.771797	-5.16875	NS
Npr1	0.214554	2.05751	1.20969	0.25131	0.637099	-4.83129	NS
Pfkfb4	-0.214475	-0.101088	-0.103361	0.919504	0.97673	-5.0608	NS
Mfap3	-0.214458	5.02493	-3.85831	0.0025752	0.182544	-1.34709	NS
Ifitm1	-0.214307	0.969692	-1.15636	0.271604	0.653396	-4.74103	NS
Fkbp3	0.214288	6.73281	4.15351	0.00154654	0.171562	-0.975424	NS
Npm3	-0.214282	1.99946	-1.89599	0.0840425	0.449671	-4.09029	NS
Wdr5b	0.214146	2.37665	1.83831	0.0926622	0.463021	-4.18761	NS
Cchcr1	-0.213773	1.97219	-1.10045	0.294222	0.669597	-4.92372	NS
H2-Q10	0.213615	0.985604	1.11797	0.286986	0.665604	-4.76681	NS
Chtf8	-0.213368	5.35719	-3.74514	0.00313911	0.189554	-1.55847	NS
Sptbn5	0.213268	2.19623	1.80352	0.0982436	0.470484	-4.21249	NS
Ypel2	-0.213178	5.89353	-4.51884	0.000835005	0.152421	-0.330889	NS
Zbtb41	-0.213134	5.22898	-3.84689	0.002627	0.184307	-1.3802	NS
Zbtb39	-0.213071	4.10961	-3.17723	0.00861991	0.252085	-2.38728	NS
Mx2	-0.213023	1.40963	-1.08957	0.298789	0.674123	-4.84692	NS
Mllt6	-0.212909	7.14327	-4.81451	0.000513667	0.138814	0.0765429	NS
Mbnl2	0.212882	7.21907	4.13446	0.00159777	0.171562	-1.04042	NS
Slc2a9	-0.212822	0.679984	-0.914237	0.379852	0.732354	-4.87916	NS
Map2k6	0.212802	2.93232	1.92626	0.0798197	0.441556	-4.13886	NS
Rpl31-ps8	0.212621	5.77788	2.96498	0.0126313	0.270283	-2.91443	NS
Gm9762	0.212561	3.35374	1.44706	0.175281	0.563051	-4.81415	NS
Sgcg	0.212444	-0.101828	0.539809	0.599896	0.853337	-4.96216	NS
Mpdz	0.212439	6.26424	4.22236	0.00137516	0.163152	-0.830226	NS
Gm20715	-0.212387	0.29063	-0.797685	0.441636	0.767402	-4.90121	NS
Stat6	-0.212349	2.96195	-1.65458	0.125732	0.501677	-4.50018	NS
Timm8b	0.212346	5.65103	2.31728	0.0403806	0.359095	-3.98074	NS
Amd2	-0.212221	1.78931	-1.48339	0.165556	0.551588	-4.53321	NS
Khnyn	-0.212206	2.01743	-1.04663	0.317331	0.687291	-4.97663	NS
Trim56	-0.212171	4.00731	-2.8856	0.014575	0.279168	-2.84519	NS
Zfp229	-0.212169	3.21614	-1.36342	0.199525	0.589443	-4.89241	NS
Rab29	-0.212031	1.35107	-1.75342	0.106818	0.479927	-4.21531	NS
Gli1	-0.211976	3.80935	-1.92559	0.0799116	0.441556	-4.28727	NS
Cep78	-0.211936	2.51424	-1.59671	0.138136	0.519542	-4.50071	NS
1810013L24Rik	-0.211924	5.81639	-5.64808	0.000139444	0.114544	1.37219	NS
Stxbp2	-0.211802	4.62436	-2.39832	0.0349666	0.345242	-3.70709	NS
Car9	0.211737	1.3195	1.01782	0.330245	0.694519	-4.88295	NS
Pkd1l3	-0.211634	0.498689	-0.926662	0.373638	0.72797	-4.85109	NS
Frmpd1	0.211611	5.14029	1.81545	0.0962955	0.468087	-4.67571	NS
Slc8b1	-0.211574	2.85433	-1.89243	0.0845514	0.450478	-4.17971	NS
Strip2	0.211496	4.89012	1.63283	0.130274	0.50792	-4.88626	NS
Ammecr1l	-0.211417	4.52559	-2.29387	0.04209	0.362585	-3.85712	NS
Lpcat1	-0.211308	5.71923	-3.05016	0.0108339	0.265298	-2.76872	NS
Krcc1	-0.211235	2.00019	-0.453982	0.658513	0.880491	-5.3402	NS
Plac9b	-0.211071	1.91013	-0.82431	0.426968	0.759157	-5.12524	NS
Znfx1	-0.211021	5.42504	-3.27599	0.00721991	0.243028	-2.35297	NS
Mettl7a1	-0.211016	4.21958	-2.13162	0.055984	0.39876	-4.05707	NS
Calca	0.210903	1.7889	1.43764	0.177883	0.565372	-4.57391	NS
Ppp1r3c	-0.210808	4.94031	-2.79843	0.0170552	0.289404	-3.09892	NS
Fbxl19	-0.210768	5.5434	-2.64952	0.0223002	0.31811	-3.42599	NS
Zfp959	0.210613	2.25822	2.29771	0.0418045	0.361835	-3.59516	NS
Maz	0.210611	5.98805	2.00849	0.0693197	0.427242	-4.51518	NS
Kcnmb1	-0.210468	0.931651	-1.17711	0.263558	0.646085	-4.72083	NS
Mad2l2	-0.210339	2.9668	-2.01801	0.0681905	0.425622	-4.02635	NS
Erlin1	-0.210272	4.23583	-3.22493	0.00791224	0.246964	-2.32051	NS
Rpia	-0.21023	3.59947	-3.16107	0.00887399	0.253837	-2.38291	NS
Cdkl3	0.210161	4.07197	2.0478	0.0647689	0.41896	-4.14722	NS
Cenpn	0.209929	-0.00364825	0.595885	0.5631	0.834415	-4.95278	NS
Tmem53	-0.209902	1.69732	-2.07179	0.0621306	0.414615	-3.86778	NS
Enpep	0.209889	1.6873	1.44233	0.176582	0.564617	-4.55792	NS
Specc1	-0.209828	4.86156	-1.10494	0.292357	0.668718	-5.52698	NS
Tlr9	0.209805	1.2496	1.54619	0.14983	0.533414	-4.41754	NS
Rprm	0.209789	5.5799	1.21272	0.250195	0.635815	-5.53088	NS
Chst3	-0.209732	3.80348	-3.19825	0.00830044	0.249059	-2.33385	NS
Mcee	0.209643	3.10348	2.96069	0.0127293	0.270283	-2.67576	NS
Sub1	0.209569	7.41572	2.85513	0.015398	0.283896	-3.26733	NS
Snrpe	0.209506	4.12744	1.90053	0.083396	0.44825	-4.37147	NS
Tert	-0.209457	1.98512	-1.01413	0.331928	0.695552	-4.99713	NS
Plcd4	-0.209336	4.99804	-2.37918	0.0361781	0.346059	-3.79444	NS
Zfp668	-0.209311	4.26495	-2.62784	0.0231865	0.322525	-3.28827	NS
Pdzd3	0.209078	0.337037	1.02956	0.324939	0.690871	-4.76492	NS
Gm3636	0.208993	2.96851	1.39963	0.188705	0.578584	-4.79326	NS
Sass6	-0.208952	2.77908	-2.527	0.0277856	0.328237	-3.29885	NS
Tgfa	-0.208947	5.23403	-2.93866	0.013245	0.274163	-2.90151	NS
AK129341	-0.208741	3.32108	-2.06992	0.0623319	0.414793	-4.00212	NS
Rin1	-0.208473	2.47641	-1.59743	0.137976	0.519539	-4.49482	NS
Zfp629	-0.208463	5.33551	-2.18806	0.050718	0.384682	-4.15008	NS
Zfp867	0.208447	3.61933	2.87829	0.0147683	0.279739	-2.81872	NS
Zfp748	-0.20841	4.08832	-4.09593	0.0017069	0.171562	-0.945321	NS
Tfcp2l1	-0.208296	2.29746	-1.56499	0.145383	0.527504	-4.50702	NS
Dnah11	0.208288	3.32978	0.931636	0.371171	0.725506	-5.33302	NS
Taf7l	-0.207988	0.11916	-0.688826	0.504951	0.80095	-4.93439	NS
Gpr149	-0.207982	3.81657	-2.29821	0.0417678	0.361835	-3.73983	NS
Ankrd23	-0.207963	3.02378	-1.90791	0.0823557	0.446479	-4.18293	NS
Serpinh1	-0.207873	4.68974	-1.41338	0.184729	0.572954	-5.14335	NS
Rbm8a	0.207828	4.78691	1.70964	0.114857	0.488233	-4.76235	NS
Ebf1	0.207795	3.36839	1.27317	0.228747	0.617442	-5.01416	NS
Ifitm7	-0.207779	0.980053	-0.814927	0.4321	0.762564	-4.97782	NS
C2	0.207755	2.08545	1.68862	0.118906	0.493513	-4.33617	NS
Zbtb7b	-0.207728	4.52594	-2.69436	0.0205721	0.310453	-3.21553	NS
Lpar6	-0.207523	2.75054	-1.90608	0.082612	0.446537	-4.14888	NS
Ercc2	-0.207517	5.04789	-2.69203	0.0206586	0.310628	-3.28975	NS
Btbd6	0.207474	3.82546	1.00106	0.337936	0.700278	-5.38879	NS
Slc6a20a	-0.207364	4.72846	-1.26536	0.231433	0.618844	-5.32589	NS
Ipo13	-0.207322	6.43622	-4.79063	0.00053398	0.139149	0.0736571	NS
Gpr1	0.2072	0.45627	1.51261	0.15807	0.54379	-4.41026	NS
Ildr1	0.20703	0.344577	1.00911	0.334225	0.696763	-4.77921	NS
Cep97	-0.207019	4.83182	-2.20303	0.049402	0.379633	-4.04823	NS
Trim67	-0.206898	4.42337	-3.37749	0.00602108	0.235825	-2.08792	NS
Ccdc120	-0.206879	3.34084	-1.41831	0.183319	0.571165	-4.85604	NS
Slc26a7	0.206797	2.86017	1.35233	0.202941	0.591923	-4.82515	NS
Zfp420	-0.206719	4.2435	-3.24296	0.00766039	0.246229	-2.29197	NS
Pqlc1	-0.206716	4.09505	-3.75529	0.00308365	0.189554	-1.46947	NS
Trpv6	0.206629	1.07515	1.19376	0.257241	0.641334	-4.71703	NS
Lgr5	0.206615	3.12024	2.23839	0.046422	0.371948	-3.73123	NS
Tceal6	0.206575	5.68111	4.01168	0.00197341	0.175871	-1.13765	NS
Safb2	-0.206563	6.73688	-2.99567	0.0119516	0.270283	-2.96559	NS
Wnt7a	-0.206523	2.98551	-1.7192	0.113057	0.486678	-4.42264	NS
Lad1	0.206441	1.60212	1.32227	0.212444	0.600581	-4.66366	NS
Gm17081	-0.206332	3.6409	-1.06925	0.307457	0.679854	-5.29407	NS
Gm28042	-0.206275	2.72179	-1.51124	0.158414	0.543898	-4.63179	NS
Vav3	0.206211	3.33222	1.05373	0.314208	0.684397	-5.22385	NS
Arhgef37	0.206178	3.16117	1.88423	0.0857374	0.452278	-4.22703	NS
B3gnt9	-0.206098	2.38791	-2.2769	0.0433717	0.365008	-3.62805	NS
Ptger4	0.206008	1.68304	1.59141	0.139324	0.521992	-4.40506	NS
Pex6	-0.205885	5.53215	-2.4966	0.0293396	0.330875	-3.67861	NS
Zbtb26	-0.205822	3.80881	-2.39709	0.0350432	0.345401	-3.58821	NS
Rassf1	-0.20581	3.93762	-1.99126	0.0714068	0.429721	-4.21611	NS
Zmat4	0.205659	5.68583	1.89586	0.0840609	0.449671	-4.644	NS
Ccdc138	0.20559	1.70404	1.40914	0.185945	0.574361	-4.59261	NS
Dnah2	-0.205582	3.75311	-1.59014	0.139612	0.522187	-4.73076	NS
Gfer	0.205359	2.51628	1.26511	0.231518	0.618844	-4.85459	NS
Bmp6	-0.205356	3.00831	-1.34912	0.203938	0.592724	-4.86609	NS
Ube2d3	0.205342	6.31129	3.61533	0.00394555	0.209264	-1.85366	NS
Sardh	-0.205327	3.8516	-2.35367	0.0378561	0.352093	-3.66071	NS
Scara5	0.205324	1.46177	1.49421	0.162748	0.549297	-4.4848	NS
4930432K21Rik	0.205189	1.5728	0.952529	0.360932	0.718761	-4.96782	NS
Cntrl	-0.205188	4.85817	-1.95464	0.0760391	0.435047	-4.43223	NS
Chchd1	0.205101	3.77969	2.28395	0.0428344	0.364055	-3.74844	NS
Ttll8	-0.205068	2.43695	-1.95735	0.075688	0.434959	-4.04904	NS
B2m	0.205066	5.69901	3.03074	0.0112198	0.266228	-2.79363	NS
Mgst3	0.204975	4.73334	2.54285	0.0270075	0.328237	-3.48302	NS
Atp6v1d	0.204915	6.78231	6.12636	6.89709e-05	0.0914993	2.03996	NS
Gm22	-0.204831	3.76801	-2.55888	0.0262425	0.327976	-3.33331	NS
Prtn3	0.20479	0.724051	1.13571	0.279797	0.659198	-4.72753	NS
Sp100	0.204585	1.88094	0.973115	0.351043	0.710017	-5.00225	NS
Tbca	0.204563	5.17427	2.53413	0.0274332	0.328237	-3.56047	NS
mt-Cytb	0.204537	12.7385	4.31168	0.00118186	0.158943	-1.08045	NS
Unc5b	-0.204516	5.44313	-2.24916	0.0455484	0.371948	-4.06864	NS
Htatip2	-0.204515	1.09062	-0.592307	0.56541	0.835411	-5.11149	NS
Pdp1	0.204497	6.43133	2.18444	0.0510412	0.385256	-4.2934	NS
2410016O06Rik	-0.204483	2.9286	-2.37447	0.0364823	0.34638	-3.52431	NS
Mlxipl	-0.204465	1.83485	-1.56844	0.144579	0.526762	-4.44871	NS
Rgs7	0.204311	5.99148	2.41893	0.0337054	0.341572	-3.85884	NS
Nudt8	-0.204223	3.56392	-1.95689	0.0757474	0.434959	-4.20025	NS
Tmem19	0.204187	3.83857	1.10197	0.293591	0.668936	-5.29568	NS
Mog	-0.204169	7.36902	-1.91567	0.0812745	0.444376	-4.82206	NS
Col13a1	-0.204169	0.652713	-1.4306	0.179846	0.567213	-4.49047	NS
Efnb1	-0.204113	3.96715	-2.92376	0.0136057	0.274895	-2.78033	NS
Atp5l	0.204112	6.44775	2.01343	0.0687322	0.426459	-4.56528	NS
Runx1t1	0.204036	4.44795	1.91465	0.081415	0.444811	-4.40947	NS
Sytl4	-0.20403	4.66792	-1.76647	0.104521	0.476202	-4.67147	NS
Cox6c	0.203969	6.79693	1.64661	0.12738	0.504301	-5.14873	NS
Stac2	0.203969	4.55885	1.24935	0.237014	0.623851	-5.29796	NS
Pgm1	-0.203925	3.25835	-2.1219	0.0569424	0.40143	-3.91982	NS
Mutyh	-0.203903	0.691707	-1.19709	0.255992	0.640001	-4.68261	NS
Hist1h2ac	-0.203893	-0.117705	-1.03099	0.324293	0.690785	-4.73165	NS
Rgs4	0.203888	7.69073	2.38763	0.0356384	0.345664	-4.09114	NS
Dnph1	0.203869	1.23907	1.32076	0.21293	0.600674	-4.62635	NS
Gins2	-0.203837	2.36124	-1.11592	0.287827	0.666284	-4.97763	NS
Ndufa6	0.2038	5.91444	2.62464	0.0233204	0.322525	-3.50711	NS
Rps6kb2	-0.203729	4.85759	-2.46314	0.0311483	0.336624	-3.63783	NS
Ppp1r14c	0.203727	4.43193	2.09418	0.0597598	0.409605	-4.14062	NS
Fam189a1	0.203639	5.30654	2.57792	0.025361	0.325819	-3.50678	NS
Chd7	0.203379	5.17718	2.86587	0.0151026	0.282564	-3.0101	NS
Sostdc1	0.203344	0.447942	0.813076	0.433118	0.763168	-4.90532	NS
Ccdc107	0.203284	4.13018	1.97975	0.0728338	0.431527	-4.25825	NS
Syne4	-0.203264	2.81426	-2.04604	0.0649661	0.419491	-3.97049	NS
Osbp2	0.203243	5.17876	2.62616	0.0232567	0.322525	-3.40938	NS
Asap3	-0.203237	3.94926	-2.85338	0.0154466	0.283896	-2.89054	NS
Lgals1	0.203217	1.51453	0.948822	0.362734	0.720542	-4.96227	NS
Zfp820	0.203105	0.529967	0.991975	0.342156	0.703289	-4.80785	NS
Emx2	0.203094	1.24239	1.21016	0.251135	0.636991	-4.72122	NS
Hpca	0.203064	6.82435	2.28129	0.0430366	0.364543	-4.17996	NS
Lrrc3	0.202859	4.38116	2.8185	0.0164492	0.287925	-2.98909	NS
Otud7b	-0.202741	6.45127	-2.44544	0.0321487	0.338729	-3.87447	NS
Ddc	-0.202703	5.75469	-1.72198	0.112538	0.486112	-4.91488	NS
Scube1	-0.202629	2.83547	-1.77273	0.103436	0.473542	-4.33174	NS
Crh	0.202512	1.66674	0.634595	0.538438	0.819336	-5.18436	NS
Nckap1l	-0.202494	2.85788	-1.35328	0.202646	0.591923	-4.833	NS
Rela	-0.202476	4.05588	-3.24565	0.0076235	0.245804	-2.27374	NS
Dcaf15	0.2024	3.60446	2.29919	0.0416958	0.361752	-3.70093	NS
Adarb1	0.202347	7.89973	2.45565	0.0315684	0.336624	-3.99646	NS
Htr1d	-0.202227	1.17228	-0.946265	0.363981	0.721161	-4.92073	NS
Dpm1	0.202204	5.51631	3.81364	0.00278409	0.186072	-1.45321	NS
Ppp1r15a	0.202119	4.18484	3.79958	0.00285341	0.187509	-1.40094	NS
Mrpl36	-0.202058	3.44464	-2.09183	0.0600047	0.41067	-3.98909	NS
Gm15319	-0.202008	0.541537	-0.67264	0.514814	0.805847	-4.99411	NS
Kcns1	0.201883	1.57056	1.62081	0.132846	0.511521	-4.36495	NS
Gm21833	0.201858	0.98538	0.889768	0.3923	0.741115	-4.9255	NS
Rimkla	-0.201748	4.98448	-4.30361	0.00119809	0.158943	-0.631126	NS
Kcns3	0.201707	1.07556	0.374127	0.715295	0.904776	-5.18112	NS
Ica1	0.201662	5.46016	3.4049	0.00573352	0.234668	-2.1334	NS
Cpm	-0.201631	4.47793	-1.79107	0.100314	0.471377	-4.60203	NS
Oprd1	-0.201556	3.25438	-2.93369	0.0133643	0.274895	-2.71888	NS
Tekt1	0.201442	2.46125	1.17704	0.263585	0.646085	-4.93012	NS
Col11a2	-0.201348	5.41136	-2.19859	0.0497886	0.381241	-4.14451	NS
Ercc6l2	-0.201287	4.92345	-2.29482	0.0420192	0.362404	-3.91794	NS
B3galt1	0.201242	5.64087	2.80985	0.0167078	0.287925	-3.1617	NS
Gm12338	0.201226	3.68784	1.84362	0.0918357	0.462388	-4.37002	NS
Adam33	-0.201221	0.646816	-1.0552	0.313563	0.683922	-4.78215	NS
Pfdn2	0.201213	6.21389	3.16095	0.00887576	0.253837	-2.625	NS
[truncated: 12,485 more rows]

## Sheet: Enrichment pathway analysis
GO.ID	Description	p.Val	FDR	Phenotype	Genes
CORUM:5308	Rb-NeuroD1-Ngfi-B complex	0.0165974	0.0165974	-1	Nr4a1
CORUM:7572	MiCEE complex	0.0165974	0.0165974	-1	Eed
GO:0071376	cellular response to corticotropin-releasing hormone stimulus	0.00847932	0.00847932	-1	Nr4a3,Nr4a1
GO:0043435	response to corticotropin-releasing hormone	0.00847932	0.00847932	-1	Nr4a3,Nr4a1
GO:1901842	negative regulation of high voltage-gated calcium channel activity	0.00889021	0.00889021	-1	Rrad,Gem
GO:0046903	secretion	0.00889021	0.00889021	-1	Llgl2,Gal,Syt17,Pck2,Nr4a3,Anpep,Nr4a1,Hcrt
GO:0032940	secretion by cell	0.0190538	0.0190538	-1	Llgl2,Gal,Syt17,Pck2,Nr4a3,Nr4a1,Hcrt
GO:0140352	export from cell	0.0211948	0.0211948	-1	Llgl2,Gal,Syt17,Pck2,Nr4a3,Nr4a1,Hcrt
GO:1901841	regulation of high voltage-gated calcium channel activity	0.0211948	0.0211948	-1	Rrad,Gem
GO:0051046	regulation of secretion	0.0304528	0.0304528	-1	Llgl2,Gal,Syt17,Pck2,Anpep,Hcrt
GO:0061469	regulation of type B pancreatic cell proliferation	0.0304528	0.0304528	-1	Nr4a3,Nr4a1
GO:0032879	regulation of localization	0.0304528	0.0304528	-1	Llgl2,Gal,Syt17,Pck2,Rrad,Gem,Nr4a3,Anpep,Vip,Hcrt
GO:0051049	regulation of transport	0.0322401	0.0322401	-1	Llgl2,Gal,Syt17,Pck2,Rrad,Gem,Nr4a3,Anpep,Hcrt
GO:1901386	negative regulation of voltage-gated calcium channel activity	0.0322401	0.0322401	-1	Rrad,Gem
GO:0009791	post-embryonic development	0.0415602	0.0415602	-1	Llgl2,Morc3,Slc37a4
GO:0023061	signal release	0.0429046	0.0429046	-1	Gal,Syt17,Pck2,Nr4a1,Hcrt
GO:0060669	embryonic placenta morphogenesis	0.0429046	0.0429046	-1	Llgl2,Zfp568
GO:0007631	feeding behavior	0.0429046	0.0429046	-1	Gal,Nr4a3,Hcrt
GO:2001257	regulation of cation channel activity	0.0480113	0.0480113	-1	Gal,Rrad,Gem
GO:0005184	neuropeptide hormone activity	0.00107396	0.00107396	-1	Gal,Vip,Hcrt
GO:0098531	ligand-activated transcription factor activity	0.00221245	0.00221245	-1	Rarb,Nr4a3,Nr4a1
GO:0004879	nuclear receptor activity	0.00221245	0.00221245	-1	Rarb,Nr4a3,Nr4a1
GO:0035259	nuclear glucocorticoid receptor binding	0.01473	0.01473	-1	Nr4a3,Nr4a1
GO:0000978	RNA polymerase II cis-regulatory region sequence-specific DNA binding	0.0154604	0.0154604	-1	Rarb,Zfp568,Fosl2,Eed,Nr4a3,Nr4a1,Onecut3
GO:0000987	cis-regulatory region sequence-specific DNA binding	0.0154604	0.0154604	-1	Rarb,Zfp568,Fosl2,Eed,Nr4a3,Nr4a1,Onecut3
GO:0016922	nuclear receptor binding	0.015967	0.015967	-1	Rarb,Nr4a3,Nr4a1
GO:0005179	hormone activity	0.015967	0.015967	-1	Gal,Vip,Hcrt
GO:0031772	type 2 orexin receptor binding	0.015967	0.015967	-1	Hcrt
GO:0031764	type 1 galanin receptor binding	0.015967	0.015967	-1	Gal
GO:0071855	neuropeptide receptor binding	0.015967	0.015967	-1	Gal,Hcrt
GO:0031771	type 1 orexin receptor binding	0.015967	0.015967	-1	Hcrt
GO:0001221	transcription coregulator binding	0.015967	0.015967	-1	Zfp568,Eed,Nr4a3
GO:0000977	RNA polymerase II transcription regulatory region sequence-specific DNA binding	0.015967	0.015967	-1	Rarb,Zfp568,Fosl2,Eed,Nr4a3,Nr4a1,Onecut3
GO:0042324	orexin receptor binding	0.015967	0.015967	-1	Hcrt
GO:0008134	transcription factor binding	0.015967	0.015967	-1	Rarb,Zfp568,Eed,Nr4a3,Nr4a1
GO:0031765	type 2 galanin receptor binding	0.0182367	0.0182367	-1	Gal
GO:1990837	sequence-specific double-stranded DNA binding	0.0182367	0.0182367	-1	Rarb,Zfp568,Fosl2,Eed,Nr4a3,Nr4a1,Onecut3
GO:0031763	galanin receptor binding	0.0182367	0.0182367	-1	Gal
GO:0046914	transition metal ion binding	0.0182367	0.0182367	-1	Rarb,Pck2,Morc3,Nr4a3,Anpep,Nr4a1
GO:0000976	transcription cis-regulatory region binding	0.0182367	0.0182367	-1	Rarb,Zfp568,Fosl2,Eed,Nr4a3,Nr4a1,Onecut3
GO:0031766	type 3 galanin receptor binding	0.0182367	0.0182367	-1	Gal
GO:0003677	DNA binding	0.0182367	0.0182367	-1	Rarb,Zfp568,Fosl2,Eed,Thap2,Rad54b,Nr4a3,Nr4a1,Onecut3
GO:0001222	transcription corepressor binding	0.0182367	0.0182367	-1	Zfp568,Eed
GO:0004611	phosphoenolpyruvate carboxykinase activity	0.0182367	0.0182367	-1	Pck2
GO:0008270	zinc ion binding	0.0182367	0.0182367	-1	Rarb,Morc3,Nr4a3,Anpep,Nr4a1
GO:0004613	phosphoenolpyruvate carboxykinase (GTP) activity	0.0182367	0.0182367	-1	Pck2
GO:0001067	transcription regulatory region nucleic acid binding	0.0182367	0.0182367	-1	Rarb,Zfp568,Fosl2,Eed,Nr4a3,Nr4a1,Onecut3
GO:0003676	nucleic acid binding	0.0191807	0.0191807	-1	Rarb,Zfp568,Fosl2,Eed,Thap2,Morc3,Rad54b,Nr4a3,Dnd1,Rbm7,Dhx30,Nr4a1,Onecut3
GO:0015152	glucose-6-phosphate transmembrane transporter activity	0.0191807	0.0191807	-1	Slc37a4
GO:0015119	hexose phosphate transmembrane transporter activity	0.0191807	0.0191807	-1	Slc37a4
GO:0015526	hexose-phosphate:inorganic phosphate antiporter activity	0.0191807	0.0191807	-1	Slc37a4
GO:0003690	double-stranded DNA binding	0.0191807	0.0191807	-1	Rarb,Zfp568,Fosl2,Eed,Nr4a3,Nr4a1,Onecut3
GO:0043167	ion binding	0.0191807	0.0191807	-1	Rarb,Zfp568,Syt17,Thap2,Pck2,Morc3,Rad54b,Rrad,Gem,Nr4a3,Zfp598,Anpep,Pla2g4b,Dhx30,Nr4a1
GO:0015315	organophosphate:inorganic phosphate antiporter activity	0.0191807	0.0191807	-1	Slc37a4
GO:0043565	sequence-specific DNA binding	0.0191807	0.0191807	-1	Rarb,Zfp568,Fosl2,Eed,Nr4a3,Nr4a1,Onecut3
GO:0016787	hydrolase activity	0.0191807	0.0191807	-1	Adam32,Espl1,Morc3,Rad54b,Rrad,Gem,Anpep,Pla2g4b,Dhx30
GO:0046872	metal ion binding	0.0191807	0.0191807	-1	Rarb,Zfp568,Syt17,Thap2,Pck2,Morc3,Gem,Nr4a3,Zfp598,Anpep,Pla2g4b,Nr4a1
GO:0001228	DNA-binding transcription activator activity, RNA polymerase II-specific	0.0191807	0.0191807	-1	Fosl2,Nr4a3,Nr4a1,Onecut3
GO:0061513	glucose 6-phosphate:inorganic phosphate antiporter activity	0.0191807	0.0191807	-1	Slc37a4
GO:0001216	DNA-binding transcription activator activity	0.0195078	0.0195078	-1	Fosl2,Nr4a3,Nr4a1,Onecut3
GO:0043169	cation binding	0.019673	0.019673	-1	Rarb,Zfp568,Syt17,Thap2,Pck2,Morc3,Gem,Nr4a3,Zfp598,Anpep,Pla2g4b,Nr4a1
GO:0004966	galanin receptor activity	0.0228469	0.0228469	-1	Gal
GO:0000981	DNA-binding transcription factor activity, RNA polymerase II-specific	0.0228469	0.0228469	-1	Rarb,Zfp568,Fosl2,Nr4a3,Nr4a1,Onecut3
GO:1901363	heterocyclic compound binding	0.0228469	0.0228469	-1	Rarb,Zfp568,Fosl2,Eed,Thap2,Pck2,Morc3,Rad54b,Rrad,Gem,Nr4a3,Dnd1,Rbm7,Dhx30,Nr4a1,Onecut3
GO:0097159	organic cyclic compound binding	0.0255121	0.0255121	-1	Rarb,Zfp568,Fosl2,Eed,Thap2,Pck2,Morc3,Rad54b,Rrad,Gem,Nr4a3,Dnd1,Rbm7,Dhx30,Nr4a1,Onecut3
GO:0015616	DNA translocase activity	0.0268308	0.0268308	-1	Rad54b
GO:0003700	DNA-binding transcription factor activity	0.0268308	0.0268308	-1	Rarb,Zfp568,Fosl2,Nr4a3,Nr4a1,Onecut3
GO:0017111	ribonucleoside triphosphate phosphatase activity	0.041002	0.041002	-1	Morc3,Rrad,Gem,Dhx30
GO:0015114	phosphate ion transmembrane transporter activity	0.045759	0.045759	-1	Slc37a4
GO:0045159	myosin II binding	0.0477132	0.0477132	-1	Llgl2
GO:0005525	GTP binding	0.0477132	0.0477132	-1	Pck2,Rrad,Gem
GO:0016818	hydrolase activity, acting on acid anhydrides, in phosphorus-containing anhydrides	0.0477132	0.0477132	-1	Morc3,Rrad,Gem,Dhx30
GO:0016817	hydrolase activity, acting on acid anhydrides	0.0477132	0.0477132	-1	Morc3,Rrad,Gem,Dhx30
GO:0016462	pyrophosphatase activity	0.0477132	0.0477132	-1	Morc3,Rrad,Gem,Dhx30
GO:0061629	RNA polymerase II-specific DNA-binding transcription factor binding	0.0477132	0.0477132	-1	Rarb,Nr4a3,Nr4a1
REAC:R-MMU-383280	Nuclear Receptor transcription pathway	0.00117168	0.00117168	-1	Rarb,Nr4a3,Nr4a1
REAC:R-MMU-70263	Gluconeogenesis	0.0190924	0.0190924	-1	Pck2,Slc37a4
